# Supplementary material for: 1,3-Bis(prop-2-yn-1-yl)-1H-anthra[1,2-d]imidazole-2,6,11(3H)-trione
Source: Acta Crystallogr Sect E Struct Rep Online. 2013 May 22;69(Pt 6):o944. doi: 10.1107/S1600536813013688 (PMC3685088; doi:10.1107/S1600536813013688)
Supplement: Supplementary file 1 [file e-69-0o944-sup1.cif]

##############################################################################
#                                                                            #
# This CIF contains the data in a paper accepted for publication in          #
# Acta Crystallographica Section E. It conforms to the requirements of       #
# Notes for Authors for Acta Crystallographica Section E, and has been       #
# peer reviewed under the auspices of the IUCr Commission on Journals.       #
#                                                                            #
# Full details of the Crystallographic Information File format               #
# are given in the paper "The Crystallographic Information File (CIF):       #
# a New Standard Archive File for Crystallography" by S. R. Hall, F. H.      #
# Allen and I. D. Brown [Acta Cryst. (1991), A47, 655-685].                  #
#                                                                            #
# The current version of the core CIF dictionary is obtainable from          #
# ftp://ftp.iucr.org/pub/cif_core.dic.                                       #
#                                                                            #
# Software is freely available for graphical display of the structure(s)     #
# in this CIF. For information consult the CIF software page                 #
# http://www.iucr.org/resources/cif/software.                                #
#                                                                            #
# This file may be used for bona fide research purposes within the           #
# scientific community so long as proper attribution is given to the journal # 
# article from which it was obtained.                                        #
#                                                                            #
##############################################################################
data_I
_audit_creation_method     SHELXL-97
_chemical_name_systematic
;\
1,3-Bis(prop-2-yn-1-yl)-1<i>H</i>-anthra[1,2-<i>d</i>]imidazole-\
2,6,11(3<i>H</i>)-trione
;
_chemical_name_common     ?
_chemical_formula_moiety     'C21 H12 N2 O3'
_chemical_formula_sum     'C21 H12 N2 O3'
_chemical_formula_iupac     'C21 H12 N2 O3'
_chemical_formula_weight     340.33
_chemical_melting_point     463
_symmetry_cell_setting     monoclinic
_symmetry_space_group_name_H-M     'P 21/c'
_symmetry_space_group_name_Hall     '-P 2ybc'
loop_
    _symmetry_equiv_pos_as_xyz
    'x, y, z'
    '-x, y+1/2, -z+1/2'
    '-x, -y, -z'
    'x, -y-1/2, z-1/2'
_cell_length_a     16.6972(5)
_cell_length_b     4.56020(10)
_cell_length_c     21.2500(5)
_cell_angle_alpha     90.00
_cell_angle_beta     96.352(2)
_cell_angle_gamma     90.00
_cell_volume     1608.10(7)
_cell_formula_units_Z     4
_cell_measurement_reflns_used     3177
_cell_measurement_theta_min     2.45
_cell_measurement_theta_max     26.00
_cell_measurement_temperature     296(2)
_exptl_crystal_description     'irregular shape'
_exptl_crystal_colour     'yellow'
_exptl_crystal_size_max     0.46
_exptl_crystal_size_mid     0.14
_exptl_crystal_size_min     0.05
_exptl_crystal_density_diffrn     1.406
_exptl_crystal_density_meas     ?
_exptl_crystal_density_method     'not measured'
_exptl_crystal_F_000     704
_exptl_absorpt_coefficient_mu     0.096
_exptl_absorpt_correction_type     none
_exptl_absorpt_process_details     ?
_exptl_absorpt_correction_T_min     .
_exptl_absorpt_correction_T_max     .
_exptl_special_details     ?
_diffrn_ambient_temperature     296(2)
_diffrn_radiation_type     MoK\a
_diffrn_radiation_wavelength     0.71073
_diffrn_radiation_source     'fine-focus sealed tube'
_diffrn_radiation_monochromator     graphite
_diffrn_measurement_device_type     'Bruker APEXII CCD'
_diffrn_measurement_method     '\f and \w scans'
_diffrn_reflns_number     20426
_diffrn_reflns_av_R_equivalents     0.0325
_diffrn_reflns_av_sigmaI/netI     0.0214
_diffrn_reflns_theta_min     2.40
_diffrn_reflns_theta_max     25.99
_diffrn_reflns_theta_full     25.99
_diffrn_measured_fraction_theta_max     0.999
_diffrn_measured_fraction_theta_full     0.999
_diffrn_reflns_limit_h_min     -20
_diffrn_reflns_limit_h_max     19
_diffrn_reflns_limit_k_min     -5
_diffrn_reflns_limit_k_max     5
_diffrn_reflns_limit_l_min     -26
_diffrn_reflns_limit_l_max     25
_refine_special_details
;
Refinement of <i>F</i>^2^ against all reflections. The weighted <i>R</i>-factor
<i>wR</i> and goodness of fit <i>S</i> are based on <i>F</i>^2^, conventional
<i>R</i>-factors <i>R</i> are based on <i>F</i>, with <i>F</i> set to zero for
negative <i>F</i>^2^. The threshold expression of <i>F</i>^2^ >
\s(<i>F</i>^2^) is used only for calculating <i>R</i>-factors(gt) <i>etc</i>.
and is not relevant to the choice of reflections for refinement.
<i>R</i>-factors based on <i>F</i>^2^ are statistically about twice as large
as those based on <i>F</i>, and <i>R</i>- factors based on all data will be
even larger.
;
_reflns_number_total     3177
_reflns_number_gt     2301
_reflns_threshold_expression     I>2sigma(I)
_refine_ls_structure_factor_coef     Fsqd
_refine_ls_matrix_type     full
_refine_ls_R_factor_all     0.0660
_refine_ls_R_factor_gt     0.0439
_refine_ls_wR_factor_gt     0.1125
_refine_ls_wR_factor_ref     0.1289
_refine_ls_goodness_of_fit_ref     1.017
_refine_ls_restrained_S_all     1.017
_refine_ls_number_reflns     3177
_refine_ls_number_parameters     235
_refine_ls_number_restraints     0
_refine_ls_hydrogen_treatment     constr
_refine_ls_weighting_scheme     calc
_refine_ls_weighting_details
         'calc w=1/[\s^2^(Fo^2^)+(0.0555P)^2^+0.5235P] where P=(Fo^2^+2Fc^2^)/3'
_atom_sites_solution_hydrogens     difmap
_atom_sites_solution_primary     direct
_atom_sites_solution_secondary     difmap
_refine_ls_shift/su_max     0.000
_refine_ls_shift/su_mean     0.000
_refine_diff_density_max     0.330
_refine_diff_density_min     -0.247
_refine_ls_extinction_method     none
_refine_ls_extinction_coef     ?
loop_
    _atom_type_symbol
    _atom_type_description
    _atom_type_scat_dispersion_real
    _atom_type_scat_dispersion_imag
    _atom_type_scat_source
    'C' 'C' 0.0033 0.0016
                         'International Tables Vol C Tables 4.2.6.8 and 6.1.1.4'
    'H' 'H' 0.0000 0.0000
                         'International Tables Vol C Tables 4.2.6.8 and 6.1.1.4'
    'N' 'N' 0.0061 0.0033
                         'International Tables Vol C Tables 4.2.6.8 and 6.1.1.4'
    'O' 'O' 0.0106 0.0060
                         'International Tables Vol C Tables 4.2.6.8 and 6.1.1.4'
_computing_data_collection     'APEX2 (Bruker, 2009)'
_computing_cell_refinement     'SAINT-Plus (Bruker, 2009)'
_computing_data_reduction     'SAINT-Plus (Bruker, 2009)'
_computing_structure_solution     'SHELXS97 (Sheldrick, 2008)'
_computing_structure_refinement     'SHELXL97 (Sheldrick, 2008)'
_computing_molecular_graphics     'ORTEP-3 for Windows (Farrugia, 2012)'
_computing_publication_material
                               'PLATON (Spek, 2009) and publCIF (Westrip, 2010)'
loop_
    _atom_site_type_symbol
    _atom_site_label
    _atom_site_fract_x
    _atom_site_fract_y
    _atom_site_fract_z
    _atom_site_U_iso_or_equiv
    _atom_site_adp_type
    _atom_site_calc_flag
    _atom_site_refinement_flags
    _atom_site_occupancy
    _atom_site_symmetry_multiplicity
    _atom_site_disorder_assembly
    _atom_site_disorder_group
    C C1 0.27182(12) 0.6098(4) 0.40077(9) 0.0604(5) Uani d . 1 1 . .
    C C2 0.28450(15) 0.4803(6) 0.46051(10) 0.0812(7) Uani d . 1 1 . .
    H H2 0.2480 0.3427 0.4725 0.097 Uiso calc R 1 1 . .
    C C3 0.35059(19) 0.5550(7) 0.50163(11) 0.0980(9) Uani d . 1 1 . .
    H H3 0.3581 0.4711 0.5417 0.118 Uiso calc R 1 1 . .
    C C4 0.40550(18) 0.7526(7) 0.48372(12) 0.1005(9) Uani d . 1 1 . .
    H H4 0.4507 0.7995 0.5115 0.121 Uiso calc R 1 1 . .
    C C5 0.39427(14) 0.8828(6) 0.42474(10) 0.0811(7) Uani d . 1 1 . .
    H H5 0.4320 1.0164 0.4130 0.097 Uiso calc R 1 1 . .
    C C6 0.32708(12) 0.8154(4) 0.38289(8) 0.0581(5) Uani d . 1 1 . .
    C C7 0.31375(10) 0.9681(4) 0.32094(8) 0.0521(5) Uani d . 1 1 . .
    C C8 0.24435(9) 0.8852(4) 0.27529(8) 0.0447(4) Uani d . 1 1 . .
    C C9 0.18813(10) 0.6776(4) 0.29414(8) 0.0505(4) Uani d . 1 1 . .
    C C10 0.20212(12) 0.5247(4) 0.35604(9) 0.0595(5) Uani d . 1 1 . .
    C C11 0.22732(9) 1.0111(4) 0.21489(8) 0.0444(4) Uani d . 1 1 . .
    C C12 0.15499(10) 0.9328(4) 0.17752(8) 0.0500(4) Uani d . 1 1 . .
    C C13 0.09989(11) 0.7381(4) 0.19747(10) 0.0596(5) Uani d . 1 1 . .
    H H13 0.0521 0.6955 0.1723 0.072 Uiso calc R 1 1 . .
    C C14 0.11783(11) 0.6094(4) 0.25560(10) 0.0603(5) Uani d . 1 1 . .
    H H14 0.0822 0.4735 0.2696 0.072 Uiso calc R 1 1 . .
    C C15 0.21803(11) 1.2631(4) 0.12116(9) 0.0551(5) Uani d . 1 1 . .
    C C16 0.09096(12) 1.0549(5) 0.06690(9) 0.0677(6) Uani d . 1 1 . .
    H H16A 0.0776 0.8490 0.0610 0.081 Uiso calc R 1 1 . .
    H H16B 0.1133 1.1226 0.0293 0.081 Uiso calc R 1 1 . .
    C C17 0.01719(12) 1.2201(5) 0.07407(9) 0.0592(5) Uani d . 1 1 . .
    C C18 -0.04129(13) 1.3540(5) 0.07967(11) 0.0738(6) Uani d . 1 1 . .
    H H18 -0.0878 1.4604 0.0841 0.089 Uiso calc R 1 1 . .
    C C19 0.34510(10) 1.3565(4) 0.18615(9) 0.0546(5) Uani d . 1 1 . .
    H H19A 0.3465 1.5073 0.1541 0.066 Uiso calc R 1 1 . .
    H H19B 0.3530 1.4511 0.2272 0.066 Uiso calc R 1 1 . .
    C C20 0.41099(11) 1.1519(4) 0.18097(9) 0.0565(5) Uani d . 1 1 . .
    C C21 0.46571(13) 0.9943(6) 0.17751(11) 0.0821(7) Uani d . 1 1 . .
    H H21 0.5092 0.8691 0.1748 0.099 Uiso calc R 1 1 . .
    N N1 0.15159(9) 1.0865(4) 0.12144(7) 0.0558(4) Uani d . 1 1 . .
    N N2 0.26525(8) 1.2155(3) 0.17856(7) 0.0482(4) Uani d . 1 1 . .
    O O1 0.35778(9) 1.1731(4) 0.31003(6) 0.0812(5) Uani d . 1 1 . .
    O O2 0.15706(10) 0.3264(3) 0.36931(8) 0.0825(5) Uani d . 1 1 . .
    O O3 0.23256(9) 1.4307(4) 0.07918(6) 0.0718(4) Uani d . 1 1 . .
loop_
    _atom_site_aniso_label
    _atom_site_aniso_U_11
    _atom_site_aniso_U_22
    _atom_site_aniso_U_33
    _atom_site_aniso_U_12
    _atom_site_aniso_U_13
    _atom_site_aniso_U_23
    C1 0.0692(12) 0.0584(12) 0.0556(11) 0.0081(10) 0.0164(9) -0.0032(9)
    C2 0.1003(18) 0.0830(16) 0.0623(13) 0.0040(14) 0.0186(13) 0.0081(12)
    C3 0.126(2) 0.107(2) 0.0583(14) 0.0071(19) -0.0008(15) 0.0138(14)
    C4 0.108(2) 0.119(2) 0.0669(15) -0.0052(19) -0.0214(14) 0.0100(16)
    C5 0.0779(15) 0.0963(18) 0.0649(13) -0.0095(13) -0.0110(11) 0.0053(13)
    C6 0.0610(11) 0.0617(12) 0.0516(10) 0.0051(10) 0.0058(8) -0.0054(9)
    C7 0.0453(10) 0.0593(11) 0.0525(10) -0.0035(9) 0.0084(8) -0.0054(9)
    C8 0.0409(9) 0.0431(9) 0.0511(9) 0.0031(7) 0.0096(7) -0.0088(8)
    C9 0.0474(10) 0.0460(10) 0.0600(10) 0.0002(8) 0.0138(8) -0.0108(9)
    C10 0.0631(12) 0.0512(11) 0.0681(12) 0.0017(9) 0.0243(10) -0.0045(10)
    C11 0.0377(8) 0.0418(9) 0.0541(9) 0.0030(7) 0.0073(7) -0.0110(8)
    C12 0.0442(9) 0.0505(10) 0.0548(10) 0.0048(8) 0.0028(7) -0.0144(9)
    C13 0.0439(10) 0.0633(12) 0.0702(12) -0.0056(9) 0.0003(8) -0.0207(10)
    C14 0.0505(10) 0.0568(11) 0.0754(13) -0.0096(9) 0.0145(9) -0.0127(10)
    C15 0.0545(11) 0.0581(11) 0.0528(10) 0.0102(9) 0.0059(8) -0.0075(10)
    C16 0.0679(13) 0.0758(14) 0.0558(11) 0.0085(11) -0.0094(9) -0.0183(10)
    C17 0.0515(11) 0.0669(13) 0.0565(10) -0.0073(10) -0.0066(8) -0.0058(10)
    C18 0.0527(12) 0.0854(16) 0.0807(14) -0.0005(12) -0.0038(10) -0.0060(13)
    C19 0.0516(10) 0.0524(11) 0.0604(10) -0.0036(8) 0.0082(8) 0.0000(9)
    C20 0.0461(10) 0.0659(12) 0.0573(10) -0.0024(9) 0.0049(8) -0.0042(10)
    C21 0.0526(12) 0.1004(18) 0.0918(16) 0.0151(13) 0.0003(11) -0.0172(14)
    N1 0.0493(9) 0.0611(10) 0.0550(9) 0.0049(7) -0.0038(7) -0.0128(8)
    N2 0.0423(8) 0.0501(8) 0.0519(8) 0.0013(6) 0.0036(6) -0.0032(7)
    O1 0.0712(9) 0.1062(13) 0.0632(8) -0.0379(9) -0.0060(7) 0.0079(8)
    O2 0.0878(11) 0.0711(10) 0.0930(11) -0.0163(9) 0.0289(9) 0.0080(9)
    O3 0.0808(10) 0.0764(10) 0.0579(8) 0.0050(8) 0.0058(7) 0.0079(8)
_geom_special_details
;
All s.u.'s (except the s.u. in the dihedral angle between two l.s. planes) are
estimated using the full covariance matrix. The cell s.u.'s are taken into
account individually in the estimation of s.u.'s in distances, angles and
torsion angles; correlations between s.u.'s in cell parameters are only used
when they are defined by crystal symmetry. An approximate (isotropic)
treatment of cell s.u.'s is used for estimating s.u.'s involving l.s. planes.
;
loop_
    _geom_bond_atom_site_label_1
    _geom_bond_atom_site_label_2
    _geom_bond_site_symmetry_2
    _geom_bond_distance
    _geom_bond_publ_flag
    C1 C2 . 1.395(3) ?
    C1 C6 . 1.397(3) ?
    C1 C10 . 1.471(3) ?
    C2 C3 . 1.373(3) ?
    C2 H2 . 0.9300 ?
    C3 C4 . 1.369(4) ?
    C3 H3 . 0.9300 ?
    C4 C5 . 1.381(3) ?
    C4 H4 . 0.9300 ?
    C5 C6 . 1.387(3) ?
    C5 H5 . 0.9300 ?
    C6 C7 . 1.484(3) ?
    C7 O1 . 1.227(2) ?
    C7 C8 . 1.476(2) ?
    C8 C11 . 1.406(2) ?
    C8 C9 . 1.421(2) ?
    C9 C14 . 1.390(3) ?
    C9 C10 . 1.484(3) ?
    C10 O2 . 1.229(2) ?
    C11 N2 . 1.405(2) ?
    C11 C12 . 1.416(2) ?
    C12 N1 . 1.378(2) ?
    C12 C13 . 1.379(3) ?
    C13 C14 . 1.370(3) ?
    C13 H13 . 0.9300 ?
    C14 H14 . 0.9300 ?
    C15 O3 . 1.219(2) ?
    C15 N1 . 1.371(2) ?
    C15 N2 . 1.394(2) ?
    C16 N1 . 1.459(2) ?
    C16 C17 . 1.466(3) ?
    C16 H16A . 0.9700 ?
    C16 H16B . 0.9700 ?
    C17 C18 . 1.169(3) ?
    C18 H18 . 0.9300 ?
    C19 C20 . 1.456(3) ?
    C19 N2 . 1.473(2) ?
    C19 H19A . 0.9700 ?
    C19 H19B . 0.9700 ?
    C20 C21 . 1.171(3) ?
    C21 H21 . 0.9300 ?
loop_
    _geom_angle_atom_site_label_1
    _geom_angle_atom_site_label_2
    _geom_angle_atom_site_label_3
    _geom_angle_site_symmetry_1
    _geom_angle_site_symmetry_3
    _geom_angle
    _geom_angle_publ_flag
    C2 C1 C6 . . 119.6(2) ?
    C2 C1 C10 . . 120.4(2) ?
    C6 C1 C10 . . 120.03(18) ?
    C3 C2 C1 . . 120.3(2) ?
    C3 C2 H2 . . 119.9 ?
    C1 C2 H2 . . 119.9 ?
    C4 C3 C2 . . 120.2(2) ?
    C4 C3 H3 . . 119.9 ?
    C2 C3 H3 . . 119.9 ?
    C3 C4 C5 . . 120.5(2) ?
    C3 C4 H4 . . 119.8 ?
    C5 C4 H4 . . 119.8 ?
    C4 C5 C6 . . 120.4(2) ?
    C4 C5 H5 . . 119.8 ?
    C6 C5 H5 . . 119.8 ?
    C5 C6 C1 . . 119.07(19) ?
    C5 C6 C7 . . 119.76(19) ?
    C1 C6 C7 . . 121.15(17) ?
    O1 C7 C8 . . 120.95(17) ?
    O1 C7 C6 . . 119.40(17) ?
    C8 C7 C6 . . 119.51(16) ?
    C11 C8 C9 . . 117.12(15) ?
    C11 C8 C7 . . 124.07(15) ?
    C9 C8 C7 . . 118.71(16) ?
    C14 C9 C8 . . 121.60(18) ?
    C14 C9 C10 . . 117.17(17) ?
    C8 C9 C10 . . 121.23(16) ?
    O2 C10 C1 . . 120.4(2) ?
    O2 C10 C9 . . 120.58(19) ?
    C1 C10 C9 . . 118.97(17) ?
    N2 C11 C8 . . 135.60(15) ?
    N2 C11 C12 . . 105.52(15) ?
    C8 C11 C12 . . 118.87(16) ?
    N1 C12 C13 . . 128.92(16) ?
    N1 C12 C11 . . 107.92(16) ?
    C13 C12 C11 . . 123.15(18) ?
    C14 C13 C12 . . 117.79(17) ?
    C14 C13 H13 . . 121.1 ?
    C12 C13 H13 . . 121.1 ?
    C13 C14 C9 . . 121.41(18) ?
    C13 C14 H14 . . 119.3 ?
    C9 C14 H14 . . 119.3 ?
    O3 C15 N1 . . 126.71(18) ?
    O3 C15 N2 . . 126.79(18) ?
    N1 C15 N2 . . 106.50(16) ?
    N1 C16 C17 . . 112.56(15) ?
    N1 C16 H16A . . 109.1 ?
    C17 C16 H16A . . 109.1 ?
    N1 C16 H16B . . 109.1 ?
    C17 C16 H16B . . 109.1 ?
    H16A C16 H16B . . 107.8 ?
    C18 C17 C16 . . 179.4(3) ?
    C17 C18 H18 . . 180.0 ?
    C20 C19 N2 . . 113.23(15) ?
    C20 C19 H19A . . 108.9 ?
    N2 C19 H19A . . 108.9 ?
    C20 C19 H19B . . 108.9 ?
    N2 C19 H19B . . 108.9 ?
    H19A C19 H19B . . 107.7 ?
    C21 C20 C19 . . 177.8(2) ?
    C20 C21 H21 . . 180.0 ?
    C15 N1 C12 . . 110.27(15) ?
    C15 N1 C16 . . 123.02(17) ?
    C12 N1 C16 . . 126.52(17) ?
    C15 N2 C11 . . 109.78(14) ?
    C15 N2 C19 . . 116.43(15) ?
    C11 N2 C19 . . 133.40(14) ?
loop_
    _geom_torsion_atom_site_label_1
    _geom_torsion_atom_site_label_2
    _geom_torsion_atom_site_label_3
    _geom_torsion_atom_site_label_4
    _geom_torsion_site_symmetry_1
    _geom_torsion_site_symmetry_2
    _geom_torsion_site_symmetry_3
    _geom_torsion_site_symmetry_4
    _geom_torsion
    _geom_torsion_publ_flag
    C6 C1 C2 C3 . . . . 0.3(3) ?
    C10 C1 C2 C3 . . . . 178.5(2) ?
    C1 C2 C3 C4 . . . . -1.4(4) ?
    C2 C3 C4 C5 . . . . 1.2(5) ?
    C3 C4 C5 C6 . . . . 0.1(4) ?
    C4 C5 C6 C1 . . . . -1.3(4) ?
    C4 C5 C6 C7 . . . . 177.0(2) ?
    C2 C1 C6 C5 . . . . 1.0(3) ?
    C10 C1 C6 C5 . . . . -177.15(19) ?
    C2 C1 C6 C7 . . . . -177.14(18) ?
    C10 C1 C6 C7 . . . . 4.7(3) ?
    C5 C6 C7 O1 . . . . -7.3(3) ?
    C1 C6 C7 O1 . . . . 170.83(18) ?
    C5 C6 C7 C8 . . . . 176.98(18) ?
    C1 C6 C7 C8 . . . . -4.8(3) ?
    O1 C7 C8 C11 . . . . 5.9(3) ?
    C6 C7 C8 C11 . . . . -178.50(16) ?
    O1 C7 C8 C9 . . . . -170.35(17) ?
    C6 C7 C8 C9 . . . . 5.3(2) ?
    C11 C8 C9 C14 . . . . -2.3(2) ?
    C7 C8 C9 C14 . . . . 174.22(16) ?
    C11 C8 C9 C10 . . . . 177.82(15) ?
    C7 C8 C9 C10 . . . . -5.7(2) ?
    C2 C1 C10 O2 . . . . -4.4(3) ?
    C6 C1 C10 O2 . . . . 173.79(18) ?
    C2 C1 C10 C9 . . . . 176.93(18) ?
    C6 C1 C10 C9 . . . . -4.9(3) ?
    C14 C9 C10 O2 . . . . 6.9(3) ?
    C8 C9 C10 O2 . . . . -173.18(17) ?
    C14 C9 C10 C1 . . . . -174.42(16) ?
    C8 C9 C10 C1 . . . . 5.5(3) ?
    C9 C8 C11 N2 . . . . -179.39(17) ?
    C7 C8 C11 N2 . . . . 4.3(3) ?
    C9 C8 C11 C12 . . . . 2.0(2) ?
    C7 C8 C11 C12 . . . . -174.30(15) ?
    N2 C11 C12 N1 . . . . 0.18(18) ?
    C8 C11 C12 N1 . . . . 179.18(14) ?
    N2 C11 C12 C13 . . . . -178.94(15) ?
    C8 C11 C12 C13 . . . . 0.1(3) ?
    N1 C12 C13 C14 . . . . 179.16(18) ?
    C11 C12 C13 C14 . . . . -1.9(3) ?
    C12 C13 C14 C9 . . . . 1.7(3) ?
    C8 C9 C14 C13 . . . . 0.4(3) ?
    C10 C9 C14 C13 . . . . -179.65(17) ?
    N1 C16 C17 C18 . . . .  8E1(2)
                                  ?
    N2 C19 C20 C21 . . . .  -17E1(10)
                                     ?
    O3 C15 N1 C12 . . . . -178.55(18) ?
    N2 C15 N1 C12 . . . . 0.87(19) ?
    O3 C15 N1 C16 . . . . 6.1(3) ?
    N2 C15 N1 C16 . . . . -174.45(15) ?
    C13 C12 N1 C15 . . . . 178.39(17) ?
    C11 C12 N1 C15 . . . . -0.67(19) ?
    C13 C12 N1 C16 . . . . -6.5(3) ?
    C11 C12 N1 C16 . . . . 174.46(16) ?
    C17 C16 N1 C15 . . . . -103.4(2) ?
    C17 C16 N1 C12 . . . . 82.1(2) ?
    O3 C15 N2 C11 . . . . 178.67(17) ?
    N1 C15 N2 C11 . . . . -0.75(19) ?
    O3 C15 N2 C19 . . . . -7.5(3) ?
    N1 C15 N2 C19 . . . . 173.08(14) ?
    C8 C11 N2 C15 . . . . -178.39(18) ?
    C12 C11 N2 C15 . . . . 0.35(18) ?
    C8 C11 N2 C19 . . . . 9.2(3) ?
    C12 C11 N2 C19 . . . . -172.03(16) ?
    C20 C19 N2 C15 . . . . -105.30(18) ?
    C20 C19 N2 C11 . . . . 66.7(2) ?
loop_
    _geom_hbond_atom_site_label_D
    _geom_hbond_atom_site_label_H
    _geom_hbond_atom_site_label_A
    _geom_hbond_site_symmetry_A
    _geom_hbond_distance_DH
    _geom_hbond_distance_HA
    _geom_hbond_distance_DA
    _geom_hbond_angle_DHA
    C18 H18 O2 2_565 0.93 2.31 3.165(3) 152.0
    C21 H21 O1 2_645 0.93 2.38 3.275(3) 160.7
    C2 H2 O3 4_576 0.93 2.62 3.333(3) 133.5
_iucr_refine_instructions_details
;
TITL AZ2_0m in P2(1)/c
CELL 0.71073  16.6972   4.5602  21.2500  90.000  96.352  90.000
ZERR    4.00   0.0005   0.0001   0.0005   0.000   0.002   0.000
LATT 1
SYMM -X, 0.5+Y, 0.5-Z
SFAC C  H  N  O
UNIT 84  48  8  12
OMIT 2 0 0
OMIT 0 0 2
OMIT -2 52
L.S. 4
ACTA
BOND $H
HTAB 2.6
HTAB C18 O2_$1
HTAB C21 O1_$2
HTAB C2 O3_$3
eqiv $1 -x, 3/2+y, 1/2-z
eqiv $2 1-x, -1/2+y, 1/2-z
eqiv $3 x, -y+3/2, z+1/2
FMAP 2
PLAN 10
SIZE 0.050 0.140 0.460
CONF
TEMP 23.000
WGHT    0.055500    0.523500
FVAR       0.13681
MOLE 1
C1    1    0.271824    0.609809    0.400766    11.00000    0.06921    0.05836 =
         0.05561   -0.00320    0.01636    0.00809
C2    1    0.284496    0.480260    0.460512    11.00000    0.10029    0.08301 =
         0.06230    0.00809    0.01857    0.00399
AFIX  43
H2    2    0.247995    0.342669    0.472538    11.00000   -1.20000
AFIX   0
C3    1    0.350593    0.554956    0.501626    11.00000    0.12580    0.10739 =
         0.05832    0.01384   -0.00080    0.00714
AFIX  43
H3    2    0.358100    0.471129    0.541743    11.00000   -1.20000
AFIX   0
C4    1    0.405502    0.752587    0.483720    11.00000    0.10847    0.11916 =
         0.06687    0.00995   -0.02143   -0.00519
AFIX  43
H4    2    0.450698    0.799476    0.511490    11.00000   -1.20000
AFIX   0
C5    1    0.394269    0.882778    0.424742    11.00000    0.07790    0.09633 =
         0.06485    0.00526   -0.01103   -0.00953
AFIX  43
H5    2    0.431985    1.016439    0.413016    11.00000   -1.20000
AFIX   0
C6    1    0.327085    0.815428    0.382885    11.00000    0.06102    0.06174 =
         0.05157   -0.00544    0.00576    0.00513
C7    1    0.313749    0.968138    0.320942    11.00000    0.04525    0.05932 =
         0.05255   -0.00536    0.00845   -0.00350
C8    1    0.244354    0.885184    0.275288    11.00000    0.04088    0.04307 =
         0.05109   -0.00885    0.00956    0.00314
C9    1    0.188134    0.677628    0.294136    11.00000    0.04743    0.04597 =
         0.05998   -0.01082    0.01384    0.00021
C10   1    0.202119    0.524706    0.356043    11.00000    0.06308    0.05124 =
         0.06809   -0.00451    0.02426    0.00169
C11   1    0.227321    1.011082    0.214889    11.00000    0.03768    0.04178 =
         0.05415   -0.01104    0.00725    0.00301
C12   1    0.154990    0.932805    0.177525    11.00000    0.04425    0.05046 =
         0.05477   -0.01442    0.00283    0.00485
C13   1    0.099895    0.738108    0.197466    11.00000    0.04388    0.06328 =
         0.07025   -0.02068    0.00026   -0.00559
AFIX  43
H13   2    0.052144    0.695524    0.172309    11.00000   -1.20000
AFIX   0
C14   1    0.117827    0.609387    0.255596    11.00000    0.05045    0.05677 =
         0.07543   -0.01273    0.01448   -0.00964
AFIX  43
H14   2    0.082206    0.473491    0.269560    11.00000   -1.20000
AFIX   0
C15   1    0.218033    1.263137    0.121160    11.00000    0.05446    0.05813 =
         0.05279   -0.00746    0.00593    0.01021
C16   1    0.090960    1.054941    0.066902    11.00000    0.06787    0.07578 =
         0.05578   -0.01831   -0.00943    0.00846
AFIX  23
H16A  2    0.077605    0.849016    0.061046    11.00000   -1.20000
H16B  2    0.113337    1.122610    0.029257    11.00000   -1.20000
AFIX   0
C17   1    0.017190    1.220149    0.074074    11.00000    0.05148    0.06690 =
         0.05648   -0.00580   -0.00660   -0.00733
C18   1   -0.041293    1.353953    0.079665    11.00000    0.05271    0.08536 =
         0.08072   -0.00598   -0.00380   -0.00055
AFIX 163
H18   2   -0.087834    1.460436    0.084115    11.00000   -1.20000
AFIX   0
C19   1    0.345097    1.356465    0.186148    11.00000    0.05160    0.05238 =
         0.06036   -0.00005    0.00817   -0.00365
AFIX  23
H19A  2    0.346484    1.507324    0.154106    11.00000   -1.20000
H19B  2    0.353012    1.451140    0.227242    11.00000   -1.20000
AFIX   0
C20   1    0.410991    1.151912    0.180968    11.00000    0.04607    0.06589 =
         0.05732   -0.00420    0.00489   -0.00243
C21   1    0.465710    0.994261    0.177510    11.00000    0.05258    0.10037 =
         0.09177   -0.01715    0.00035    0.01511
AFIX 163
H21   2    0.509158    0.869086    0.174764    11.00000   -1.20000
AFIX   0
N1    3    0.151588    1.086541    0.121442    11.00000    0.04928    0.06106 =
         0.05503   -0.01276   -0.00381    0.00493
N2    3    0.265253    1.215464    0.178559    11.00000    0.04232    0.05008 =
         0.05193   -0.00316    0.00355    0.00127
O1    4    0.357783    1.173150    0.310026    11.00000    0.07121    0.10625 =
         0.06315    0.00789   -0.00601   -0.03793
O2    4    0.157058    0.326352    0.369308    11.00000    0.08778    0.07111 =
         0.09297    0.00798    0.02890   -0.01626
O3    4    0.232556    1.430690    0.079178    11.00000    0.08078    0.07638 =
         0.05788    0.00793    0.00580    0.00498
HKLF 4
REM  AZ2_0m in P2(1)/c
REM R1 =  0.0439 for   2301 Fo > 4sig(Fo)  and  0.0660 for all   3177 data
REM    235 parameters refined using      0 restraints
END
WGHT      0.0544      0.5081
REM Highest difference peak  0.330,  deepest hole -0.247,  1-sigma level  0.030
Q1    1   0.3827  0.9763  0.2979  11.00000  0.05    0.33
Q2    1   0.2284  1.0204  0.2562  11.00000  0.05    0.14
Q3    1   0.2557  0.8852  0.2401  11.00000  0.05    0.14
Q4    1   0.2107  0.8377  0.2961  11.00000  0.05    0.13
Q5    1   0.3171  0.6242  0.3799  11.00000  0.05    0.13
Q6    1   0.1190  0.3512  0.3311  11.00000  0.05    0.13
Q7    1   0.1832  0.6528  0.3253  11.00000  0.05    0.12
Q8    1   0.2000  0.9119  0.1987  11.00000  0.05    0.12
Q9    1   0.3666  0.7934  0.3963  11.00000  0.05    0.12
Q10   1   0.4201  1.1197  0.4115  11.00000  0.05    0.11
;
data_global
_journal_date_recd_electronic     2013-05-07
_journal_date_accepted     2013-05-17
_journal_name_full     'Acta Crystallographica, Section E'
_journal_year     2013
_journal_volume     69
_journal_issue      6
_journal_page_first     o944
_journal_page_last     o944
_journal_paper_category     QO
_journal_paper_doi     10.1107/S1600536813013688
_journal_coeditor_code     IM2432
_publ_contact_author
;
Zahra Afrakssou
Laboratoire de Chimie Organique Appliqu\'ee,
Universit\'e Sidi Mohamed Ben Abdallah,
Facult\'e des Sciences et Techniques, Route d'Immouzzer,
BP 2202 F\`es, Morocco
;
_publ_contact_author_email     'afrassou@yahoo.fr'
_publ_contact_author_fax     '212 537 77 54 40'
_publ_section_title
;\
1,3-Bis(prop-2-yn-1-yl)-1<i>H</i>-anthra[1,2-<i>d</i>]imidazole-2,6,\
11(3<i>H</i>)-trione
;
loop_
    _publ_author_name
    _publ_author_address
    'Afrakssou, Zahra'
;
Laboratoire de Chimie Organique Appliqu\'ee, Universit\'e Sidi Mohamed
Ben Abdallah, Facult\'e des Sciences et Techniques, Route d'Immouzzer,
BP 2202 F\`es, Morocco
;
    'Haoudi, Amal'
;
Laboratoire de Chimie Organique Appliqu\'ee, Universit\'e Sidi Mohamed
Ben Abdallah, Facult\'e des Sciences et Techniques, Route d'Immouzzer,
BP 2202 F\`es, Morocco
;
    'Capet , Fr\'ed\'eric'
;
Unit\'e de Catalyse et de Chimie du Solide (UCCS),
UMR 8181 Ecole Nationale Sup\'erieure de Chimie de Lille, France
;
    'Mazzah, Ahmed'
;
USR 3290 Miniaturisation pour l'Analyse, la Synth\`ese et la Prot\'eomique,
59655 Villeneuve d'Ascq Cedex, Universit\'e Lille 1, France
;
    'Rolando, Christian'
;
USR 3290 Miniaturisation pour l'Analyse, la Synth\`ese et la Prot\'eomique,
59655 Villeneuve d'Ascq Cedex, Universit\'e Lille 1, France
;
    'El Ammari, Lahcen'
;
Laboratoire de Chimie du Solide Appliqu\'ee, Facult\'e des Sciences,
Universit\'e Mohammed V-Agdal, Avenue Ibn Battouta, BP 1014, Rabat, Morocco
;
