# Supplementary material for: 1,3-Bis(prop-2-yn-1-yl)-1H-anthra[1,2-d]imidazole-2,6,11(3H)-trione
Source: Acta Crystallogr Sect E Struct Rep Online. 2013 May 22;69(Pt 6):o944. doi: 10.1107/S1600536813013688 (PMC3685088; doi:10.1107/S1600536813013688)
Supplement: Supplementary file 2 [file e-69-0o944-Isup2.hkl]

#
# h,k,l, Fc-squared, Fo-squared, sigma(Fo-squared) and status flag
#
data_I
_shelx_title ' AZ2_0m in P2(1)/c'
_shelx_refln_list_code          4
_shelx_F_calc_maximum      226.55
_exptl_crystal_F_000       704.00
_reflns_d_resolution_high  0.8108
 
loop_
 _symmetry_equiv_pos_as_xyz
 'x, y, z'
 '-x, y+1/2, -z+1/2'
 '-x, -y, -z'
 'x, -y-1/2, z-1/2'
 
_cell_length_a    16.6972
_cell_length_b     4.5602
_cell_length_c    21.2500
_cell_angle_alpha  90.000
_cell_angle_beta   96.352
_cell_angle_gamma  90.000
 
_shelx_F_squared_multiplier     1.000
 
loop_
 _refln_index_h
 _refln_index_k
 _refln_index_l
 _refln_F_squared_calc
 _refln_F_squared_meas
 _refln_F_squared_sigma
 _refln_observed_status
   3   0   0       43.17       28.40      0.98 o
   4   0   0     1270.78     1201.07     24.20 o
   5   0   0      614.76      670.92     10.80 o
   6   0   0       43.61       48.62      1.72 o
   7   0   0      216.52      182.06      3.79 o
   8   0   0      897.20      940.67     15.47 o
   9   0   0      249.07      243.25      4.52 o
  10   0   0      364.88      337.92      5.91 o
  11   0   0       37.95       39.12      2.67 o
  12   0   0      233.62      245.39      6.51 o
  13   0   0        2.29        3.39      1.63 o
  14   0   0       30.64       31.80      2.56 o
  15   0   0        1.71        1.03      1.80 o
  16   0   0      421.41      461.68     10.96 o
  17   0   0        0.60        2.26      2.43 o
  18   0   0        0.94        1.07      4.27 o
  19   0   0       35.37       40.60      6.95 o
  20   0   0       10.83       11.75      4.81 o
   1   1   0      303.44      268.16      2.54 o
   2   1   0       66.97       52.44      0.94 o
   3   1   0     1538.72     1445.34     13.18 o
   4   1   0      398.24      419.49      4.39 o
   5   1   0      163.19      163.58      2.12 o
   6   1   0      188.03      166.26      2.33 o
   7   1   0        1.41        0.91      0.61 o
   8   1   0        6.24        5.37      0.76 o
   9   1   0     1016.32     1037.31     12.28 o
  10   1   0        1.45        2.50      0.93 o
  11   1   0      269.31      285.71      5.57 o
  12   1   0        5.27        5.85      1.30 o
  13   1   0       64.12       67.92      3.16 o
  14   1   0       30.58       32.42      2.15 o
  15   1   0      556.66      548.33      9.52 o
  16   1   0        6.68        4.40      2.08 o
  17   1   0        0.05       -0.17      2.04 o
  18   1   0        4.39        6.17      2.59 o
  19   1   0        4.01        7.48      3.34 o
  20   1   0       45.77       43.01      5.29 o
   0   2   0       63.35       57.42      1.65 o
   1   2   0       82.36       89.30      1.40 o
   2   2   0      538.55      564.42      5.33 o
   3   2   0      432.41      445.91      4.59 o
   4   2   0       95.30       88.66      1.58 o
   5   2   0      308.46      280.94      3.35 o
   6   2   0        3.06        3.60      0.72 o
   7   2   0       47.61       47.07      1.41 o
   8   2   0       10.47       16.52      1.07 o
   9   2   0       23.25       19.49      1.17 o
  10   2   0       26.72       28.17      1.51 o
  11   2   0       84.12       77.65      2.46 o
  12   2   0       80.46       75.57      2.81 o
  13   2   0      359.94      343.98      6.16 o
  14   2   0       11.03        7.53      1.55 o
  15   2   0       12.38       11.29      1.89 o
  16   2   0        1.16       -1.18      1.67 o
  17   2   0        2.04        3.77      2.11 o
  18   2   0        3.18        3.95      2.20 o
  19   2   0        0.17        1.79      2.41 o
   1   3   0      156.73      188.24      2.60 o
   2   3   0       14.76       16.79      0.97 o
   3   3   0      293.95      307.95      3.61 o
   4   3   0        5.34        3.95      0.79 o
   5   3   0       39.49       39.89      1.43 o
   6   3   0        2.32        3.86      0.91 o
   7   3   0       16.66       13.57      1.22 o
   8   3   0       83.82       89.14      2.49 o
   9   3   0      110.94      110.90      2.71 o
  10   3   0        0.21       -0.23      1.19 o
  11   3   0        3.44        2.05      1.36 o
  12   3   0       14.81       15.46      1.87 o
  13   3   0        3.20        3.57      1.65 o
  14   3   0       19.58       19.68      2.13 o
  15   3   0        8.69       10.22      2.28 o
  16   3   0       21.19       22.51      3.00 o
  17   3   0        2.42        2.05      2.21 o
   0   4   0        0.14        1.03      2.43 o
   1   4   0        2.00        0.03      1.43 o
   2   4   0        7.99        7.94      1.59 o
   3   4   0        0.87       -0.99      1.41 o
   4   4   0      148.85      139.74      3.92 o
   5   4   0        0.01       -1.32      1.32 o
   6   4   0        1.42        2.37      1.41 o
   7   4   0       29.93       32.87      2.27 o
   8   4   0       39.14       31.19      2.41 o
   9   4   0       52.53       44.18      2.72 o
  10   4   0       84.95       81.95      5.46 o
  11   4   0        4.25        4.74      1.79 o
  12   4   0        9.24       10.23      2.15 o
  13   4   0       19.12       28.40      2.96 o
  14   4   0        2.97        8.03      2.01 o
   1   5   0        2.02        2.77      2.47 o
   2   5   0       14.27       13.47      2.73 o
   3   5   0       43.87       49.54      3.32 o
   4   5   0        0.25        3.72      1.88 o
   5   5   0       73.98       74.67      3.48 o
   6   5   0        4.19        4.50      1.91 o
   7   5   0        6.97        5.89      1.99 o
   8   5   0        0.69        0.88      1.87 o
   9   5   0        1.79        2.47      1.94 o
 -20   1   1       15.62       12.39      3.95 o
 -19   1   1        1.78        1.67      3.47 o
 -18   1   1       27.27       37.78      3.68 o
 -17   1   1       21.98       22.20      2.94 o
 -16   1   1       95.64       98.36      3.59 o
 -15   1   1       40.62       36.04      2.14 o
 -14   1   1      638.33      611.22     12.15 o
 -13   1   1       68.17       62.08      2.75 o
 -12   1   1      488.21      481.11      7.38 o
 -11   1   1       73.47       71.58      2.83 o
 -10   1   1        6.66        7.31      0.94 o
  -9   1   1        4.02        7.09      0.82 o
  -8   1   1       56.66       59.37      1.52 o
  -7   1   1      777.31      756.16      8.04 o
  -6   1   1       33.69       40.53      1.12 o
  -5   1   1       90.01       98.20      1.61 o
  -4   1   1      369.51      411.02      4.34 o
  -3   1   1      260.88      267.86      3.16 o
  -2   1   1     2291.62     2404.64     21.63 o
  -1   1   1     2601.21     2554.10     20.36 o
   0   1   1     3555.48     3361.12     25.79 o
   1   1   1       38.72       40.81      0.73 o
   2   1   1       93.34      119.62      1.43 o
   3   1   1     3347.79     3438.58     32.12 o
   4   1   1       66.69       62.75      1.50 o
   5   1   1     1321.43     1309.83     14.01 o
   6   1   1      425.20      393.55      4.73 o
   7   1   1      341.71      386.50      4.73 o
   8   1   1       96.68       94.54      1.85 o
   9   1   1      737.96      755.49      8.64 o
  10   1   1        1.58        2.16      0.96 o
  11   1   1      793.47      808.36     12.38 o
  12   1   1      599.25      573.06      9.33 o
  13   1   1       94.47      101.98      3.67 o
  14   1   1       37.03       41.01      2.31 o
  15   1   1        1.55        4.40      1.47 o
  16   1   1       41.56       52.20      3.08 o
  17   1   1        4.46        3.30      2.25 o
  18   1   1        3.65        2.69      2.25 o
  19   1   1       41.30       47.83      3.99 o
  20   1   1        3.94        4.08      3.74 o
 -19   2   1       21.28       21.64      3.49 o
 -18   2   1        2.82        2.14      2.11 o
 -17   2   1       12.75        9.20      2.38 o
 -16   2   1        0.06        1.29      1.65 o
 -15   2   1       22.94       26.10      2.34 o
 -14   2   1        1.88        0.97      1.24 o
 -13   2   1      499.06      480.23      8.47 o
 -12   2   1        3.53        0.71      1.20 o
 -11   2   1      166.62      153.46      3.14 o
 -10   2   1      197.25      187.81      3.37 o
  -9   2   1        8.70        5.95      1.00 o
  -8   2   1      303.17      322.74      4.05 o
  -7   2   1        4.14        5.69      0.77 o
  -6   2   1       22.47       16.46      0.91 o
  -5   2   1       37.34       40.96      1.22 o
  -4   2   1      284.70      274.59      3.04 o
  -3   2   1     1898.72     1956.73     16.66 o
  -2   2   1       23.94       19.10      0.86 o
  -1   2   1        0.01       -0.54      0.54 o
   0   2   1        5.85        5.73      0.60 o
   1   2   1      108.08       90.37      1.45 o
   2   2   1      581.32      564.48      5.36 o
   3   2   1      472.72      444.03      4.38 o
   4   2   1      105.09       96.57      1.61 o
   5   2   1        0.28        1.03      0.58 o
   6   2   1      375.70      372.80      4.44 o
   7   2   1      179.36      187.37      2.74 o
   8   2   1      646.14      593.15      7.16 o
   9   2   1       57.73       49.77      1.64 o
  10   2   1      438.99      385.39      5.58 o
  11   2   1      232.23      225.85      4.80 o
  12   2   1      267.39      246.29      5.01 o
  13   2   1       23.43       30.10      2.96 o
  14   2   1       25.76       20.75      1.91 o
  15   2   1        4.65        1.86      1.65 o
  16   2   1       15.17       20.32      2.48 o
  17   2   1        0.03       -0.53      1.96 o
  18   2   1       24.59       23.88      2.78 o
  19   2   1        0.88       -1.54      2.31 o
 -17   3   1        6.46        5.09      2.38 o
 -16   3   1       26.08       30.92      3.22 o
 -15   3   1        0.17        1.16      1.88 o
 -14   3   1       26.47       35.31      3.10 o
 -13   3   1        1.80       -0.94      1.87 o
 -12   3   1       63.96       64.38      3.50 o
 -11   3   1        1.41        3.51      1.16 o
 -10   3   1        1.90       -0.97      1.11 o
  -9   3   1       12.92       12.94      1.27 o
  -8   3   1      107.84       99.91      2.46 o
  -7   3   1       10.75       13.31      1.20 o
  -6   3   1       77.83       72.26      2.83 o
  -5   3   1      123.95      126.12      2.40 o
  -4   3   1      102.77      126.44      2.12 o
  -3   3   1       95.41       90.40      2.01 o
  -2   3   1      340.27      332.08      3.79 o
  -1   3   1        0.00       -0.63      0.63 o
   0   3   1       90.26      102.15      1.81 o
   1   3   1      150.00      159.13      2.37 o
   2   3   1      325.23      355.59      3.96 o
   3   3   1      120.58      114.22      2.15 o
   4   3   1       24.34       29.63      1.61 o
   5   3   1       40.66       38.87      1.39 o
   6   3   1      108.39      106.70      2.17 o
   7   3   1      534.54      492.85      6.58 o
   8   3   1       29.23       23.56      1.66 o
   9   3   1       54.49       58.64      2.27 o
  10   3   1        0.99       -0.04      1.19 o
  11   3   1       11.49       10.10      1.47 o
  12   3   1        0.23       -0.75      1.44 o
  13   3   1        0.11        1.68      1.51 o
  14   3   1       21.94       26.69      2.99 o
  15   3   1        0.49        0.45      1.86 o
  16   3   1        0.01       -1.73      2.11 o
  17   3   1       12.53        6.62      3.01 o
 -14   4   1        1.94        4.08      1.96 o
 -13   4   1       13.07       15.69      2.26 o
 -12   4   1        2.72        3.75      1.88 o
 -11   4   1       27.59       32.87      2.56 o
 -10   4   1        2.49        4.89      1.73 o
  -9   4   1       47.66       44.84      2.83 o
  -8   4   1       13.86       15.35      1.93 o
  -7   4   1        0.00        0.10      1.56 o
  -6   4   1       21.90       20.49      2.03 o
  -5   4   1        0.07        1.55      1.56 o
  -4   4   1       27.48       32.58      2.51 o
  -3   4   1       28.69       28.02      2.10 o
  -2   4   1        5.02        6.41      1.59 o
  -1   4   1       67.63       73.74      5.18 o
   0   4   1       30.56       29.30      2.34 o
   1   4   1       10.20        7.86      1.59 o
   2   4   1       13.04       11.30      1.55 o
   3   4   1        1.44        0.70      1.24 o
   4   4   1        2.91        2.97      1.40 o
   5   4   1       23.83       26.63      1.96 o
   6   4   1        0.02       -1.01      1.47 o
   7   4   1       15.74       12.64      1.82 o
   8   4   1        8.65        8.76      1.79 o
   9   4   1        0.25        0.63      1.62 o
  10   4   1       13.49        9.31      1.94 o
  11   4   1        6.88       10.16      1.91 o
  12   4   1        4.36        6.05      1.87 o
  13   4   1        0.01       -0.34      1.79 o
  14   4   1       10.46        7.54      2.21 o
  -9   5   1        1.62        1.01      1.95 o
  -8   5   1        4.79        7.79      2.30 o
  -7   5   1        8.65        7.64      1.99 o
  -6   5   1       16.75       16.49      2.31 o
  -5   5   1       43.29       43.55      2.86 o
  -4   5   1       88.46       89.24      3.75 o
  -3   5   1        2.28        0.86      1.84 o
  -2   5   1       25.44       27.80      3.32 o
  -1   5   1        1.60        1.39      2.20 o
   0   5   1        2.71        1.74      2.11 o
   1   5   1        0.01       -0.42      2.11 o
   2   5   1       25.51       39.63      3.57 o
   3   5   1        0.10       -2.09      2.67 o
   4   5   1        7.35       10.56      3.43 o
   5   5   1        0.64        1.50      1.88 o
   6   5   1        2.43       -0.55      2.51 o
   7   5   1        0.22        1.76      1.85 o
   8   5   1        7.30        7.46      2.03 o
   9   5   1        3.01        4.13      1.98 o
 -20   0   2        8.63       -1.07      4.81 o
 -19   0   2       10.28       10.15      5.34 o
 -18   0   2       27.17       37.40      6.41 o
 -17   0   2      230.82      245.60      9.20 o
 -16   0   2       17.03       25.71      3.72 o
 -15   0   2      466.94      460.81     13.36 o
 -14   0   2      375.57      353.17     10.50 o
 -13   0   2      136.42      120.31      5.39 o
 -12   0   2      137.39      136.65      5.39 o
 -11   0   2      170.79      188.17      6.39 o
 -10   0   2      645.57      682.59     13.74 o
  -9   0   2        9.43       11.61      1.42 o
  -8   0   2     1300.57     1293.04     24.13 o
  -7   0   2      440.14      392.79     12.50 o
  -6   0   2      806.95      767.33     14.48 o
  -5   0   2     3784.20     3937.33     90.14 o
  -4   0   2      387.36      361.06      7.41 o
  -3   0   2     7113.37     6879.20    107.34 o
  -2   0   2    16457.61    15841.78    496.31 o
   1   0   2        0.63       -0.22      0.22 o
   2   0   2       34.74       46.93      0.96 o
   3   0   2     2365.71     2466.36     33.34 o
   4   0   2     2833.32     2830.09     35.78 o
   5   0   2      627.80      684.58      9.83 o
   6   0   2       39.16       19.22      1.08 o
   7   0   2     2956.53     2983.30     37.88 o
   8   0   2      285.56      246.18      3.90 o
   9   0   2     1881.49     1942.43     27.58 o
  10   0   2        0.71       -0.47      0.83 o
  11   0   2       12.65       20.67      2.81 o
  12   0   2        3.39        2.75      1.42 o
  13   0   2        2.26       -0.13      1.37 o
  14   0   2       54.48       50.79      3.12 o
  15   0   2      396.65      385.96      9.42 o
  16   0   2       10.34        7.97      2.25 o
  17   0   2        0.65        2.49      2.17 o
  18   0   2        1.41       -0.53      2.43 o
  19   0   2       13.93       13.36      5.34 o
  20   0   2       40.67       34.19      6.95 o
 -20   1   2        1.51        5.53      3.19 o
 -19   1   2        2.49        0.82      3.19 o
 -18   1   2        0.00        1.42      2.25 o
 -17   1   2       58.76       56.41      3.42 o
 -16   1   2        0.80        2.80      1.43 o
 -15   1   2      346.28      340.29      6.89 o
 -14   1   2      273.13      282.72      5.35 o
 -13   1   2      200.26      182.53      3.95 o
 -12   1   2        0.04        0.09      1.02 o
 -11   1   2      661.29      626.03      9.10 o
 -10   1   2        0.71        1.29      0.87 o
  -9   1   2      222.03      235.84      3.37 o
  -8   1   2      277.61      282.71      3.77 o
  -7   1   2        0.00        0.47      0.61 o
  -6   1   2       13.66       12.77      0.85 o
  -5   1   2      359.52      362.80      3.96 o
  -4   1   2     3719.12     3991.65     38.97 o
  -3   1   2     4302.06     4406.27     41.00 o
  -2   1   2    20270.92    19839.39    169.64 o
  -1   1   2        6.02       19.26      0.53 o
   0   1   2    10906.64    10659.57     87.70 o
   1   1   2      165.93      135.37      1.60 o
   2   1   2     3915.19     3714.55     36.37 o
   3   1   2      228.70      249.75      2.92 o
   4   1   2     1878.22     1925.48     19.19 o
   5   1   2     1347.28     1308.91     13.99 o
   6   1   2     1516.05     1390.74     14.90 o
   7   1   2        6.30       10.97      0.84 o
   8   1   2      221.20      213.13      3.09 o
   9   1   2        0.03        0.34      0.71 o
  10   1   2      236.10      235.37      3.97 o
  11   1   2        2.56        3.63      1.11 o
  12   1   2       24.07       22.03      1.63 o
  13   1   2        0.45       -0.99      1.20 o
  14   1   2       65.42       55.88      2.01 o
  15   1   2        7.88        7.11      1.55 o
  16   1   2       18.77       17.19      2.17 o
  17   1   2        0.20       -1.35      2.04 o
  18   1   2        2.04        3.39      2.26 o
  19   1   2        0.78        2.13      3.53 o
 -19   2   2        2.95        4.63      2.78 o
 -18   2   2        6.11        5.40      2.21 o
 -17   2   2       22.40       25.46      2.61 o
 -16   2   2       38.99       42.30      3.00 o
 -15   2   2        1.36        3.01      1.73 o
 -14   2   2       45.99       44.88      2.17 o
 -13   2   2      122.68      118.42      3.83 o
 -12   2   2       57.03       50.69      2.24 o
 -11   2   2        0.80       -1.01      1.01 o
 -10   2   2       19.79       15.06      1.28 o
  -9   2   2       76.14       75.43      2.12 o
  -8   2   2        0.02        1.31      0.72 o
  -7   2   2       46.28       52.22      1.47 o
  -6   2   2      160.50      155.92      3.21 o
  -5   2   2     2015.67     2130.87     19.68 o
  -4   2   2      761.05      769.37      7.32 o
  -3   2   2      901.59      889.88      7.99 o
  -2   2   2       87.83       91.12      1.60 o
  -1   2   2       10.22       11.13      0.68 o
   0   2   2       72.19       59.50      1.18 o
   1   2   2        6.88        6.86      0.66 o
   2   2   2      670.64      662.64      6.12 o
   3   2   2       59.96       61.77      1.30 o
   4   2   2       11.90       14.65      0.78 o
   5   2   2       43.67       39.80      1.20 o
   6   2   2       15.73       13.67      0.86 o
   7   2   2      396.73      392.34      4.65 o
   8   2   2       40.08       38.08      1.44 o
   9   2   2      380.47      366.86      4.92 o
  10   2   2       17.28       15.61      1.30 o
  11   2   2     1173.86     1159.14     13.95 o
  12   2   2      242.36      231.09      4.19 o
  13   2   2      232.37      223.57      4.15 o
  14   2   2       16.50       11.94      1.16 o
  15   2   2        0.26        0.85      1.60 o
  16   2   2       14.80       14.39      2.26 o
  17   2   2        3.97        0.83      2.04 o
  18   2   2       10.80       15.29      2.62 o
 -17   3   2        0.07        0.62      3.32 o
 -16   3   2        2.45        0.87      2.00 o
 -15   3   2        0.32       -0.75      1.76 o
 -14   3   2        7.08        5.35      2.24 o
 -13   3   2        0.82        1.38      1.62 o
 -12   3   2       66.96       58.86      2.95 o
 -11   3   2       11.99       10.51      1.38 o
 -10   3   2       11.99       10.32      1.32 o
  -9   3   2        8.46        6.41      1.23 o
  -8   3   2        1.82        1.93      1.00 o
  -7   3   2        8.80        6.50      1.04 o
  -6   3   2       20.70       18.69      1.23 o
  -5   3   2      107.47      104.45      2.11 o
  -4   3   2       15.89       13.88      0.98 o
  -3   3   2       41.69       48.93      1.41 o
  -2   3   2      201.38      182.63      2.54 o
  -1   3   2      141.06      155.30      2.25 o
   0   3   2      322.49      332.35      3.79 o
   1   3   2      295.69      304.81      3.42 o
   2   3   2        1.44        0.37      0.71 o
   3   3   2      176.75      167.79      2.64 o
   4   3   2      176.02      175.54      2.82 o
   5   3   2        0.97        0.03      0.85 o
   6   3   2      256.04      234.57      3.88 o
   7   3   2      134.21      139.85      3.14 o
   8   3   2        5.27        6.49      1.38 o
   9   3   2       18.50       18.88      1.64 o
  10   3   2        4.32        4.37      1.49 o
  11   3   2       47.16       43.79      2.18 o
  12   3   2        1.32       -1.35      1.35 o
  13   3   2        0.58       -1.59      1.59 o
  14   3   2       12.25       12.27      1.93 o
  15   3   2       28.80       30.21      3.09 o
  16   3   2        2.22        6.35      2.44 o
  17   3   2        4.57        8.28      2.51 o
 -14   4   2        3.30       -0.04      1.83 o
 -13   4   2        5.50        4.66      1.95 o
 -12   4   2       14.53       16.84      2.17 o
 -11   4   2        8.97        9.54      1.99 o
 -10   4   2       12.24       10.53      1.95 o
  -9   4   2       40.47       41.15      2.64 o
  -8   4   2       10.88       12.70      1.92 o
  -7   4   2       10.83       12.44      1.84 o
  -6   4   2        6.52        4.66      1.99 o
  -5   4   2      148.50      152.63      4.12 o
  -4   4   2       12.94       12.57      1.81 o
  -3   4   2        0.06        0.25      1.26 o
  -2   4   2       24.25       28.70      1.92 o
  -1   4   2       14.43       15.92      1.73 o
   0   4   2        4.78        2.73      1.35 o
   1   4   2       45.52       41.21      2.39 o
   2   4   2        5.61        7.10      1.62 o
   3   4   2       23.95       21.03      1.75 o
   4   4   2       37.75       35.04      1.93 o
   5   4   2       72.99       89.43      3.09 o
   6   4   2        0.07       -0.19      1.37 o
   7   4   2       83.92       85.65      3.31 o
   8   4   2       15.84       14.23      1.88 o
   9   4   2       31.07       23.24      2.16 o
  10   4   2        0.27       -0.45      1.56 o
  11   4   2        5.85        5.03      1.79 o
  12   4   2        0.34        4.15      1.81 o
  13   4   2       10.47       11.76      2.27 o
  14   4   2        1.99        3.57      2.08 o
  -9   5   2        7.59        7.79      2.09 o
  -8   5   2        1.01        1.04      1.93 o
  -7   5   2        7.54        3.09      1.93 o
  -6   5   2        0.00       -1.78      1.78 o
  -5   5   2        9.60        8.07      2.04 o
  -4   5   2        1.32        3.13      1.81 o
  -3   5   2       43.50       51.03      3.86 o
  -2   5   2        5.43        2.64      2.31 o
  -1   5   2        0.29       -1.99      1.99 o
   0   5   2        2.60        1.07      2.17 o
   1   5   2       17.43       14.68      2.60 o
   2   5   2       17.24       13.46      2.42 o
   3   5   2        1.68       -0.37      2.00 o
   4   5   2       39.89       41.30      3.13 o
   5   5   2        0.32        3.38      2.18 o
   6   5   2        2.21        1.16      1.91 o
   7   5   2        0.02       -1.64      1.64 o
   8   5   2        3.03        5.16      2.01 o
   9   5   2        1.65        3.77      1.96 o
 -20   1   3        2.49        4.39      3.57 o
 -19   1   3       20.96       24.56      5.08 o
 -18   1   3        7.74        5.28      4.81 o
 -17   1   3        0.98        0.13      2.08 o
 -16   1   3      177.03      160.83      5.05 o
 -15   1   3       81.00       73.66      3.22 o
 -14   1   3       68.52       63.28      3.03 o
 -13   1   3       11.90       11.85      1.37 o
 -12   1   3      150.91      148.38      3.28 o
 -11   1   3      149.77      135.50      3.63 o
 -10   1   3        0.43        0.99      0.87 o
  -9   1   3       19.68       18.80      1.01 o
  -8   1   3       57.12       53.35      1.91 o
  -7   1   3       87.03       85.15      1.90 o
  -6   1   3        2.13        2.74      0.65 o
  -5   1   3     7865.73     8200.83     76.17 o
  -4   1   3       93.69       94.24      1.65 o
  -3   1   3    51324.10    51403.15    498.30 o
  -2   1   3      190.14      200.82      2.16 o
  -1   1   3     4777.83     5173.91     46.12 o
   0   1   3      413.15      434.33      4.41 o
   1   1   3       62.47       75.14      1.09 o
   2   1   3     1423.83     1323.46     12.64 o
   3   1   3       31.97       33.11      0.86 o
   4   1   3     2120.32     2046.21     19.40 o
   5   1   3       14.78       20.19      0.87 o
   6   1   3      127.06      130.97      2.17 o
   7   1   3     1278.83     1384.67     14.10 o
   8   1   3       25.58       24.73      0.91 o
   9   1   3      703.14      749.68      7.74 o
  10   1   3       28.00       28.58      1.12 o
  11   1   3        1.15        1.31      0.96 o
  12   1   3       44.51       47.58      1.99 o
  13   1   3      150.41      140.42      2.96 o
  14   1   3       13.19       16.30      1.76 o
  15   1   3       10.00       10.39      1.38 o
  16   1   3       18.51       19.35      3.70 o
  17   1   3        6.39        5.04      1.81 o
  18   1   3        4.21        5.73      2.26 o
  19   1   3        1.77        5.75      2.56 o
 -19   2   3        0.10        0.02      2.51 o
 -18   2   3       30.53       38.36      4.11 o
 -17   2   3       10.84       10.95      2.13 o
 -16   2   3        2.44        4.13      1.80 o
 -15   2   3        0.22       -0.39      1.65 o
 -14   2   3       40.21       41.34      2.11 o
 -13   2   3      161.88      152.79      3.57 o
 -12   2   3       19.84       20.32      1.60 o
 -11   2   3       16.52       17.83      1.45 o
 -10   2   3        5.33        2.89      1.00 o
  -9   2   3       26.20       25.69      1.71 o
  -8   2   3      291.41      315.04      4.20 o
  -7   2   3       19.32       16.33      0.98 o
  -6   2   3      190.17      268.05      4.19 o
  -5   2   3       24.88       26.02      1.00 o
  -4   2   3      148.46      168.03      2.40 o
  -3   2   3        2.99        1.59      0.62 o
  -2   2   3        0.00       -0.55      0.55 o
  -1   2   3        4.84        6.49      0.62 o
   0   2   3      717.26      677.70      6.26 o
   1   2   3       11.50       12.95      0.68 o
   2   2   3       36.37       38.26      1.01 o
   3   2   3        8.45        6.87      0.67 o
   4   2   3      332.43      326.65      3.83 o
   5   2   3      566.35      570.31      5.92 o
   6   2   3      227.76      215.75      2.95 o
   7   2   3      239.43      267.16      3.80 o
   8   2   3      133.31      134.23      2.84 o
   9   2   3        0.27        1.53      0.87 o
  10   2   3      212.82      191.27      3.63 o
  11   2   3      250.02      239.68      4.84 o
  12   2   3      427.71      407.42      9.12 o
  13   2   3       11.14        6.95      1.28 o
  14   2   3       27.29       19.13      2.04 o
  15   2   3        2.64        4.72      1.99 o
  16   2   3        6.16        3.22      2.04 o
  17   2   3       21.85       22.95      3.47 o
  18   2   3        1.01        4.19      2.17 o
 -17   3   3        0.29        1.73      2.26 o
 -16   3   3       14.44       22.98      2.63 o
 -15   3   3       21.50       19.69      2.72 o
 -14   3   3        0.34       -0.22      1.79 o
 -13   3   3       13.38        8.13      2.00 o
 -12   3   3       12.23       13.12      1.89 o
 -11   3   3       80.68       72.40      2.75 o
 -10   3   3        2.31       -0.29      1.26 o
  -9   3   3      160.39      176.06      3.83 o
  -8   3   3        1.70        0.63      1.04 o
  -7   3   3      125.27      127.89      3.81 o
  -6   3   3      142.82      167.32      2.98 o
  -5   3   3       32.47       30.17      1.32 o
  -4   3   3       18.60       18.04      1.08 o
  -3   3   3        0.03        0.34      0.73 o
  -2   3   3       14.72       12.60      0.94 o
  -1   3   3       69.71       79.49      1.66 o
   0   3   3        0.16       -0.72      0.72 o
   1   3   3      154.98      179.37      2.98 o
   2   3   3        4.12        2.89      0.87 o
   3   3   3        6.02        4.72      0.89 o
   4   3   3        3.96        2.08      0.84 o
   5   3   3        0.89       -0.81      0.89 o
   6   3   3       14.48       13.22      1.24 o
   7   3   3      843.76      824.31     10.52 o
   8   3   3       89.36       75.64      2.65 o
   9   3   3      288.99      299.00      5.11 o
  10   3   3      277.78      268.43      4.75 o
  11   3   3       58.35       63.19      3.72 o
  12   3   3       15.61       11.93      1.79 o
  13   3   3        0.60       -1.22      1.47 o
  14   3   3       16.64       19.50      2.29 o
  15   3   3        0.77        2.95      1.95 o
  16   3   3        7.86       10.85      2.58 o
 -14   4   3        0.46       -0.19      1.82 o
 -13   4   3        6.39        9.03      2.06 o
 -12   4   3       15.68       16.68      2.19 o
 -11   4   3       13.54       14.37      2.08 o
 -10   4   3        1.38        1.80      1.62 o
  -9   4   3        6.91        6.90      1.91 o
  -8   4   3      160.33      175.29      4.59 o
  -7   4   3       12.51       13.85      1.94 o
  -6   4   3       96.74       93.65      3.16 o
  -5   4   3       27.75       35.87      2.14 o
  -4   4   3        8.84        2.99      1.69 o
  -3   4   3       23.81       23.75      1.83 o
  -2   4   3       94.52       99.45      3.09 o
  -1   4   3        0.00       -0.25      1.41 o
   0   4   3      120.22      114.89      3.05 o
   1   4   3       23.34       19.95      1.77 o
   2   4   3        2.58        2.83      1.40 o
   3   4   3        9.24        6.83      1.52 o
   4   4   3       80.11       97.25      4.62 o
   5   4   3        0.51       -0.56      1.32 o
   6   4   3        4.95        5.62      1.49 o
   7   4   3       10.23       10.07      1.74 o
   8   4   3        4.38        6.18      1.73 o
   9   4   3       13.72       15.18      1.95 o
  10   4   3       10.40       16.86      2.05 o
  11   4   3        1.07        1.35      1.68 o
  12   4   3        8.16        5.80      1.90 o
  13   4   3        0.50       -0.36      1.94 o
  -9   5   3        0.11       -1.79      1.81 o
  -8   5   3        0.31       -1.90      2.23 o
  -7   5   3       15.14       12.53      2.12 o
  -6   5   3       14.35       13.80      2.15 o
  -5   5   3        0.95        0.02      1.71 o
  -4   5   3        5.32        9.20      1.95 o
  -3   5   3        0.80        3.03      2.00 o
  -2   5   3        0.45        0.59      1.84 o
  -1   5   3        0.20       -2.06      2.06 o
   0   5   3        4.97       -0.94      2.24 o
   1   5   3        0.41       -1.91      2.17 o
   2   5   3       23.00       21.49      2.52 o
   3   5   3       30.73       40.14      3.37 o
   4   5   3       45.20       56.29      3.61 o
   5   5   3       43.13       48.34      5.58 o
   6   5   3        5.53        4.22      2.19 o
   7   5   3        3.20        1.73      1.85 o
   8   5   3        1.96       -1.27      1.74 o
 -20   0   4       10.48        9.08      5.88 o
 -19   0   4       61.46       64.11      8.55 o
 -18   0   4        6.41       15.49      5.34 o
 -17   0   4     1362.40     1253.32     45.94 o
 -16   0   4      131.30      109.76      5.77 o
 -15   0   4      244.86      246.00      6.82 o
 -14   0   4       81.10       75.81      3.75 o
 -13   0   4      224.02      228.77      6.24 o
 -12   0   4        0.99       -0.65      1.32 o
 -11   0   4      275.98      295.64      7.06 o
 -10   0   4      773.33      786.64     13.32 o
  -9   0   4       97.78       89.37      3.16 o
  -8   0   4      479.27      447.51      6.98 o
  -7   0   4        0.36        3.07      0.69 o
  -6   0   4       45.20       45.00      1.34 o
  -5   0   4     3112.37     3242.37     44.69 o
  -4   0   4      269.10      293.21      7.98 o
  -3   0   4        8.03        9.78      0.66 o
  -2   0   4     7520.18     7266.77     99.24 o
  -1   0   4     4009.28     3836.82     39.22 o
   0   0   4     3783.42     3781.95     36.86 o
   1   0   4      103.04      127.43      1.58 o
   2   0   4      307.15      315.23      3.52 o
   3   0   4     5682.48     5250.04     57.48 o
   4   0   4      511.71      469.25      5.91 o
   5   0   4      277.19      332.38      4.78 o
   6   0   4     6520.34     6834.68     85.90 o
   7   0   4     1253.91     1369.93     17.90 o
   8   0   4     3698.76     3943.47     50.05 o
   9   0   4      464.51      499.05      7.20 o
  10   0   4        0.03       -0.40      1.03 o
  11   0   4       30.97       26.04      2.11 o
  12   0   4       63.33       67.59      4.22 o
  13   0   4       63.98       67.74      3.36 o
  14   0   4      559.11      553.67     12.08 o
  15   0   4        0.94       -1.69      1.80 o
  16   0   4      119.34      112.27      5.63 o
  17   0   4       49.38       47.69      4.23 o
  18   0   4       39.35       36.72      5.08 o
  19   0   4       62.06       93.49      9.62 o
 -20   1   4       14.51       24.82      4.71 o
 -19   1   4        1.16        6.41      3.40 o
 -18   1   4       22.76       27.58      6.68 o
 -17   1   4       12.37       18.36      2.48 o
 -16   1   4      124.87      123.60      4.04 o
 -15   1   4       60.61       52.73      2.75 o
 -14   1   4       55.22       60.27      1.95 o
 -13   1   4      142.46      128.13      3.16 o
 -12   1   4      121.64      117.06      2.99 o
 -11   1   4       10.29        9.97      1.18 o
 -10   1   4       23.15       22.81      1.10 o
  -9   1   4      244.37      254.39      3.51 o
  -8   1   4      383.47      415.31      5.46 o
  -7   1   4      502.22      547.07      6.79 o
  -6   1   4      192.69      178.16      2.87 o
  -5   1   4       45.82       47.50      1.32 o
  -4   1   4     6363.07     6651.30     68.43 o
  -3   1   4      707.49      782.11      7.42 o
  -2   1   4     9021.10     9227.28     82.10 o
  -1   1   4     8200.75     8141.18     75.47 o
   0   1   4     1797.55     1776.47     17.57 o
   1   1   4      221.26      194.10      2.36 o
   2   1   4       46.76       48.91      0.87 o
   3   1   4      101.02      111.26      1.49 o
   4   1   4      693.72      684.90      7.94 o
   5   1   4       85.79       72.27      1.43 o
   6   1   4       25.64       26.79      1.03 o
   7   1   4       22.18       35.35      1.04 o
   8   1   4       56.27       61.76      1.37 o
   9   1   4        1.15        1.25      0.62 o
  10   1   4        3.17        2.07      0.71 o
  11   1   4        0.10       -0.59      0.96 o
  12   1   4       11.87       14.62      1.41 o
  13   1   4       47.88       43.14      1.72 o
  14   1   4       14.94       13.44      1.22 o
  15   1   4      246.97      247.57      5.65 o
  16   1   4       20.43       19.86      1.72 o
  17   1   4        6.45        8.10      3.08 o
  18   1   4        0.90        2.15      2.43 o
  19   1   4        3.75        4.33      3.01 o
 -19   2   4       14.23       15.00      4.16 o
 -18   2   4        7.92        5.50      3.62 o
 -17   2   4        7.59        6.61      2.00 o
 -16   2   4        1.03       -0.73      1.73 o
 -15   2   4       95.40       96.01      3.88 o
 -14   2   4        2.51       -1.34      1.34 o
 -13   2   4       77.55       82.67      2.86 o
 -12   2   4        3.38       -0.14      1.14 o
 -11   2   4       47.42       30.48      1.81 o
 -10   2   4        5.82        7.33      1.25 o
  -9   2   4      104.00      101.71      2.38 o
  -8   2   4        0.48        1.51      0.79 o
  -7   2   4      821.70      885.79      9.21 o
  -6   2   4        1.99        5.39      0.82 o
  -5   2   4       28.83       49.00      1.34 o
  -4   2   4      957.49      952.33      8.91 o
  -3   2   4      357.55      413.75      4.27 o
  -2   2   4      140.39      156.18      1.96 o
  -1   2   4      177.00      170.26      2.24 o
   0   2   4      135.65      136.52      1.85 o
   1   2   4       55.24       57.99      1.21 o
   2   2   4      341.13      297.11      3.02 o
   3   2   4      219.31      225.70      2.66 o
   4   2   4      138.48      125.36      2.04 o
   5   2   4      207.31      195.53      2.83 o
   6   2   4      139.36      134.17      2.26 o
   7   2   4      336.35      330.41      4.62 o
   8   2   4       65.38       73.36      2.17 o
   9   2   4      537.16      526.46      7.48 o
  10   2   4       67.32       69.32      2.29 o
  11   2   4        7.39       10.56      1.75 o
  12   2   4        2.04        2.48      1.17 o
  13   2   4       27.00       24.45      1.78 o
  14   2   4       39.78       32.13      3.20 o
  15   2   4       17.97       16.83      2.31 o
  16   2   4        5.37        7.34      2.17 o
  17   2   4        1.30        4.01      2.14 o
  18   2   4      128.49      153.20      6.58 o
 -17   3   4        1.94        0.78      2.46 o
 -16   3   4       13.46       11.89      2.39 o
 -15   3   4        4.32        4.99      2.03 o
 -14   3   4        7.50        2.66      1.86 o
 -13   3   4       17.70       18.46      2.27 o
 -12   3   4       36.85       35.74      2.44 o
 -11   3   4       10.91       12.41      1.55 o
 -10   3   4        4.40        2.17      1.27 o
  -9   3   4       15.58       15.87      1.47 o
  -8   3   4        5.86        3.26      1.10 o
  -7   3   4        2.15        1.64      1.10 o
  -6   3   4      289.96      288.50      3.82 o
  -5   3   4       74.19       80.15      1.92 o
  -4   3   4       43.69       50.01      1.62 o
  -3   3   4       36.86       32.19      1.36 o
  -2   3   4        8.29        7.69      0.94 o
  -1   3   4        0.09        0.33      0.75 o
   0   3   4       18.83       15.82      1.16 o
   1   3   4        6.45        6.93      0.95 o
   2   3   4      196.99      193.20      3.50 o
   3   3   4      267.33      289.81      4.03 o
   4   3   4        0.01       -0.80      0.80 o
   5   3   4      138.82      151.80      2.72 o
   6   3   4        0.00       -0.91      0.91 o
   7   3   4       18.87       24.10      1.46 o
   8   3   4       33.20       34.51      1.70 o
   9   3   4      518.40      513.54      8.10 o
  10   3   4      112.29       99.51      2.99 o
  11   3   4       79.74       62.64      2.73 o
  12   3   4        2.38        1.67      1.56 o
  13   3   4        2.25        6.28      1.72 o
  14   3   4        0.00        1.26      2.05 o
  15   3   4       14.07       17.83      2.45 o
  16   3   4        1.11        3.48      2.33 o
 -14   4   4        1.38        2.91      2.23 o
 -13   4   4        3.69        4.04      1.94 o
 -12   4   4        4.03        4.45      1.91 o
 -11   4   4        0.50       -1.60      1.65 o
 -10   4   4        0.48       -1.59      1.59 o
  -9   4   4      102.76       89.14      3.61 o
  -8   4   4       23.30       22.09      2.19 o
  -7   4   4      183.26      170.34      4.46 o
  -6   4   4       27.11       34.35      3.94 o
  -5   4   4       63.55       65.58      2.72 o
  -4   4   4        0.85        1.12      1.25 o
  -3   4   4      101.94      118.03      3.12 o
  -2   4   4       21.44       23.60      1.74 o
  -1   4   4       35.58       30.02      2.06 o
   0   4   4        1.47        4.08      1.17 o
   1   4   4        0.30       -0.41      1.17 o
   2   4   4       76.59       94.76      2.90 o
   3   4   4        7.86        6.75      1.41 o
   4   4   4       50.69       57.12      2.31 o
   5   4   4       19.58       23.72      2.32 o
   6   4   4        6.11        5.00      1.58 o
   7   4   4        8.64        9.67      1.68 o
   8   4   4       43.27       39.30      2.51 o
   9   4   4        8.25        7.65      1.78 o
  10   4   4       35.48       38.49      2.59 o
  11   4   4        0.31        0.37      1.66 o
  12   4   4        3.23        3.48      1.93 o
  13   4   4        1.26        0.79      1.88 o
  -9   5   4        6.39        6.34      2.01 o
  -8   5   4        0.14       -1.58      1.72 o
  -7   5   4        1.62        2.06      1.84 o
  -6   5   4        0.38        1.57      1.77 o
  -5   5   4        9.29        9.94      1.97 o
  -4   5   4        3.22        7.33      1.96 o
  -3   5   4        6.79        2.47      1.96 o
  -2   5   4        0.80       -1.38      2.21 o
  -1   5   4        3.44        0.78      2.11 o
   0   5   4       22.76       29.34      3.12 o
   1   5   4        5.15        2.30      2.09 o
   2   5   4       12.95       11.78      2.42 o
   3   5   4       10.40       12.95      2.74 o
   4   5   4       30.74       35.22      3.01 o
   5   5   4        0.80        0.82      2.43 o
   6   5   4        0.79        1.07      2.01 o
   7   5   4        0.39        1.00      2.06 o
   8   5   4        1.10        0.31      1.68 o
 -20   1   5       71.04       86.58      7.15 o
 -19   1   5       13.97        9.62      3.78 o
 -18   1   5       15.43       15.71      3.95 o
 -17   1   5       46.47       42.56      4.45 o
 -16   1   5       13.67       10.98      2.31 o
 -15   1   5        0.74       -0.99      1.31 o
 -14   1   5       12.72       10.03      1.13 o
 -13   1   5       18.10       21.66      1.35 o
 -12   1   5        2.09        1.77      1.17 o
 -11   1   5      134.25      117.36      2.68 o
 -10   1   5        6.89        9.88      0.92 o
  -9   1   5        0.10        3.15      0.69 o
  -8   1   5      237.66      300.04      3.75 o
  -7   1   5      385.36      424.60      5.23 o
  -6   1   5      683.60      708.79      8.02 o
  -5   1   5     1548.75     1579.32     16.82 o
  -4   1   5      274.84      302.25      3.61 o
  -3   1   5      173.36      180.99      2.13 o
  -2   1   5      308.85      298.76      2.87 o
  -1   1   5      899.61      890.67      8.30 o
   0   1   5     1031.92      993.54     10.12 o
   1   1   5        0.02       -0.33      0.33 o
   2   1   5       42.92       47.90      1.02 o
   3   1   5      727.56      705.52      6.71 o
   4   1   5      508.75      521.77      5.44 o
   5   1   5      245.28      228.47      2.77 o
   6   1   5     3121.94     3168.58     28.49 o
   7   1   5       24.36       19.61      0.83 o
   8   1   5      144.61      155.70      2.24 o
   9   1   5      196.79      211.40      3.07 o
  10   1   5        0.84        0.59      0.71 o
  11   1   5      146.32      142.49      2.92 o
  12   1   5      108.22      101.69      2.48 o
  13   1   5        0.67        1.34      1.07 o
  14   1   5       15.15       14.96      1.53 o
  15   1   5        0.49       -1.15      1.15 o
  16   1   5       35.17       34.46      1.88 o
  17   1   5       29.00       30.93      2.71 o
  18   1   5        8.83        9.59      2.58 o
  19   1   5        0.51        0.07      2.52 o
 -19   2   5        3.91        4.25      2.97 o
 -18   2   5        4.82        7.73      2.97 o
 -17   2   5       10.56        9.72      2.42 o
 -16   2   5        1.98       -0.60      1.65 o
 -15   2   5        7.16        6.40      1.80 o
 -14   2   5        2.75       -0.72      1.37 o
 -13   2   5       20.43       14.44      1.50 o
 -12   2   5       22.12       22.10      1.67 o
 -11   2   5        0.01       -0.59      1.01 o
 -10   2   5        3.23        2.79      1.06 o
  -9   2   5      386.69      345.68      5.45 o
  -8   2   5       15.16       23.35      1.31 o
  -7   2   5     1758.54     1804.41     18.47 o
  -6   2   5     1424.20     1415.16     13.45 o
  -5   2   5     6434.73     6435.80     57.41 o
  -4   2   5      531.75      553.96      5.53 o
  -3   2   5      976.29     1012.99      9.37 o
  -2   2   5      227.46      260.28      2.87 o
  -1   2   5      848.18      840.25      7.28 o
   0   2   5       27.96       27.30      0.87 o
   1   2   5        1.01        0.88      0.52 o
   2   2   5       16.03       11.09      0.83 o
   3   2   5     2373.32     2342.57     21.42 o
   4   2   5      618.35      643.34      7.11 o
   5   2   5      930.29      972.16     11.01 o
   6   2   5       40.47       46.49      1.64 o
   7   2   5      611.80      658.46      8.86 o
   8   2   5       29.45       30.46      1.48 o
   9   2   5        2.07        2.19      0.97 o
  10   2   5       87.66       86.04      2.40 o
  11   2   5       58.68       60.91      2.12 o
  12   2   5       15.05       15.92      1.41 o
  13   2   5        5.23        4.68      1.41 o
  14   2   5        2.89       -0.23      1.47 o
  15   2   5       12.55       13.22      2.27 o
  16   2   5        2.58        0.10      1.90 o
  17   2   5        2.54        3.74      2.14 o
  18   2   5       16.31       22.27      2.86 o
 -17   3   5       25.29       26.04      3.30 o
 -16   3   5       20.84       25.44      3.19 o
 -15   3   5       38.78       35.69      2.99 o
 -14   3   5        1.44        4.62      2.00 o
 -13   3   5       20.61       18.80      2.32 o
 -12   3   5       22.96       31.81      3.50 o
 -11   3   5       67.34       62.32      2.88 o
 -10   3   5      130.21      132.31      3.26 o
  -9   3   5       15.29        7.62      1.37 o
  -8   3   5       20.42       11.90      1.42 o
  -7   3   5      193.53      197.99      3.82 o
  -6   3   5       89.71      103.18      2.62 o
  -5   3   5        0.00        0.67      0.92 o
  -4   3   5       14.94        9.05      0.99 o
  -3   3   5        7.01        5.12      0.94 o
  -2   3   5       21.43       24.48      1.23 o
  -1   3   5        5.89        4.50      0.90 o
   0   3   5       61.86       57.02      1.71 o
   1   3   5        0.45        0.37      0.78 o
   2   3   5       11.21       13.51      1.03 o
   3   3   5        0.01        2.26      0.88 o
   4   3   5       15.61       18.25      1.14 o
   5   3   5        1.41        2.88      0.93 o
   6   3   5        3.91        4.67      1.01 o
   7   3   5        8.18        5.39      1.16 o
   8   3   5      521.74      517.48      7.26 o
   9   3   5      188.89      206.19      5.45 o
  10   3   5      197.58      198.78      4.25 o
  11   3   5        7.33        3.64      1.47 o
  12   3   5       31.22       29.83      2.23 o
  13   3   5       30.75       24.89      2.42 o
  14   3   5      106.66      109.70      4.16 o
  15   3   5       25.96       22.08      2.42 o
  16   3   5       26.24       38.54      3.35 o
 -14   4   5        0.11       -0.26      2.48 o
 -13   4   5        7.15        6.10      3.35 o
 -12   4   5        4.24        2.14      1.79 o
 -11   4   5        0.01        0.95      1.75 o
 -10   4   5        4.98        4.36      1.75 o
  -9   4   5        0.01        0.85      1.71 o
  -8   4   5       28.93       29.25      2.31 o
  -7   4   5       30.10       34.13      2.41 o
  -6   4   5      135.53      140.06      4.14 o
  -5   4   5       29.67       30.48      2.21 o
  -4   4   5       29.23       37.88      2.09 o
  -3   4   5      102.63      104.06      3.26 o
  -2   4   5       75.33       91.67      2.90 o
  -1   4   5       48.08       60.40      2.23 o
   0   4   5       18.37       18.19      1.53 o
   1   4   5       19.40       16.60      1.37 o
   2   4   5        0.47       -0.23      1.11 o
   3   4   5       17.88       19.74      1.50 o
   4   4   5        0.21       -1.32      1.32 o
   5   4   5       26.27       29.68      2.02 o
   6   4   5        7.50        5.60      1.40 o
   7   4   5       84.93       76.86      3.11 o
   8   4   5       22.36       23.96      2.13 o
   9   4   5        5.90        0.90      1.69 o
  10   4   5       13.21        5.73      1.82 o
  11   4   5        2.69        2.79      1.88 o
  12   4   5        3.82        4.37      2.15 o
  13   4   5        0.03       -0.67      1.98 o
  -8   5   5        1.06       -1.54      1.78 o
  -7   5   5        0.02       -0.81      1.72 o
  -6   5   5        1.76        1.08      1.87 o
  -5   5   5        5.41        7.63      1.88 o
  -4   5   5        2.73        0.05      1.96 o
  -3   5   5        0.05        1.96      1.96 o
  -2   5   5        2.54        0.64      2.29 o
  -1   5   5        0.83       -1.72      1.96 o
   0   5   5       35.33       26.63      3.07 o
   1   5   5        3.05        3.26      2.19 o
   2   5   5      174.45      194.75      5.72 o
   3   5   5        7.47        4.74      2.45 o
   4   5   5       88.02      106.98      7.44 o
   5   5   5        7.26        0.89      2.85 o
   6   5   5       18.53       15.18      2.71 o
   7   5   5        2.66        1.69      2.44 o
   8   5   5        0.77       -0.24      2.83 o
 -20   0   6       51.86       46.48      7.48 o
 -19   0   6      137.03      135.16     11.22 o
 -18   0   6      100.66       66.25      8.55 o
 -17   0   6      137.06      141.38      7.06 o
 -16   0   6        2.72        5.60      2.17 o
 -15   0   6      343.74      360.20      8.99 o
 -14   0   6       42.28       39.47      2.81 o
 -13   0   6       45.51       53.09      4.23 o
 -12   0   6      118.68      120.34      4.19 o
 -11   0   6       40.35       37.56      2.49 o
 -10   0   6       10.65        5.67      1.18 o
  -9   0   6      187.00      203.42      4.52 o
  -8   0   6     1584.84     1726.11     27.08 o
  -7   0   6       22.64       25.13      1.98 o
  -6   0   6     1225.98     1146.41     16.37 o
  -5   0   6        2.25        2.72      0.72 o
  -4   0   6     1528.16     1684.08     23.58 o
  -3   0   6      737.24      621.30      8.27 o
  -2   0   6       49.97       81.15      1.42 o
  -1   0   6     7219.90     7156.74     69.65 o
   0   0   6      532.01      432.62      4.49 o
   1   0   6    10862.07    10403.44    101.11 o
   2   0   6     1444.35     1312.34     13.00 o
   3   0   6      255.73      287.06      3.40 o
   4   0   6     4123.57     4439.26     48.38 o
   5   0   6      197.09      201.87      3.04 o
   6   0   6     3601.72     3882.66     49.21 o
   7   0   6       15.76       16.65      1.00 o
   8   0   6        6.73        4.40      0.84 o
   9   0   6       60.48       66.64      2.74 o
  10   0   6      209.30      208.36      3.80 o
  11   0   6      251.78      237.33      8.59 o
  12   0   6        0.52       -1.11      1.42 o
  13   0   6      300.60      310.08      7.66 o
  14   0   6       37.72       38.20      3.71 o
  15   0   6        8.90       13.36      2.67 o
  16   0   6       63.87       60.24      4.62 o
  17   0   6       68.70       72.45      5.08 o
  18   0   6        7.43       11.92      2.95 o
  19   0   6       23.63       26.43      3.85 o
 -20   1   6        0.01        2.35      6.95 o
 -19   1   6       15.29       12.26      3.95 o
 -18   1   6       22.34       18.82      4.06 o
 -17   1   6       60.48       54.68      4.45 o
 -16   1   6       63.81       67.79      3.60 o
 -15   1   6       41.88       38.82      1.81 o
 -14   1   6       96.31       83.12      3.27 o
 -13   1   6       11.76        6.47      1.06 o
 -12   1   6        4.10        3.05      1.00 o
 -11   1   6       92.07       93.11      3.03 o
 -10   1   6       44.48       41.29      1.48 o
  -9   1   6      943.31     1053.89     11.13 o
  -8   1   6       87.00       88.90      1.76 o
  -7   1   6     1145.05     1205.70     13.08 o
  -6   1   6        7.00        7.19      0.75 o
  -5   1   6      754.66      762.80      8.02 o
  -4   1   6      178.32      159.48      2.05 o
  -3   1   6      128.44      132.62      1.73 o
  -2   1   6     1039.90     1007.21     11.19 o
  -1   1   6      846.55      780.96      8.79 o
   0   1   6       43.59       39.20      1.29 o
   1   1   6     1067.11     1076.30     12.43 o
   2   1   6      486.85      459.83      5.07 o
   3   1   6      275.84      303.70      3.24 o
   4   1   6      639.68      654.09      6.35 o
   5   1   6      597.94      655.50      6.42 o
   6   1   6      103.67      125.39      1.83 o
   7   1   6       29.40       20.73      0.86 o
   8   1   6       51.89       53.75      1.31 o
   9   1   6       17.36       21.08      1.30 o
  10   1   6       43.83       45.86      1.37 o
  11   1   6       58.62       57.79      1.67 o
  12   1   6      154.34      151.50      3.31 o
  13   1   6       37.79       37.54      1.94 o
  14   1   6      469.73      456.42      7.27 o
  15   1   6        0.30        0.48      1.29 o
  16   1   6       10.28        7.96      1.43 o
  17   1   6        2.96        5.33      2.32 o
  18   1   6       19.93       20.21      5.14 o
  19   1   6       38.04       45.74      4.46 o
 -19   2   6        7.18        7.97      3.12 o
 -18   2   6        3.58        5.43      2.42 o
 -17   2   6        4.90        5.74      2.35 o
 -16   2   6        0.30        1.67      1.76 o
 -15   2   6       17.66       18.62      2.28 o
 -14   2   6        8.04        8.01      1.25 o
 -13   2   6        3.59        3.95      1.12 o
 -12   2   6      123.17      107.62      2.93 o
 -11   2   6        5.36        3.51      1.13 o
 -10   2   6       84.82       90.73      2.56 o
  -9   2   6        0.43        2.69      1.04 o
  -8   2   6     1567.78     1572.53     17.24 o
  -7   2   6        7.44       18.55      1.12 o
  -6   2   6     5290.40     5223.56     45.11 o
  -5   2   6      280.79      322.78      4.80 o
  -4   2   6      763.57      849.52      8.39 o
  -3   2   6       65.61       66.32      1.44 o
  -2   2   6      226.91      272.87      3.18 o
  -1   2   6        9.74       11.63      0.69 o
   0   2   6      104.66      101.42      1.58 o
   1   2   6        1.29        0.52      0.48 o
   2   2   6      164.35      140.54      2.90 o
   3   2   6      248.04      264.95      3.84 o
   4   2   6     1117.61     1198.05     13.22 o
   5   2   6       77.94       86.05      1.86 o
   6   2   6       43.83       43.02      1.54 o
   7   2   6       38.37       35.33      1.39 o
   8   2   6       40.01       42.33      1.56 o
   9   2   6       31.04       32.48      1.71 o
  10   2   6        6.58        8.03      1.16 o
  11   2   6       48.32       40.83      2.26 o
  12   2   6       11.87       11.73      1.34 o
  13   2   6      191.48      191.86      4.12 o
  14   2   6        0.00       -1.32      1.32 o
  15   2   6        6.20        3.14      2.18 o
  16   2   6       13.45       15.01      1.94 o
  17   2   6        0.03        2.14      2.04 o
  18   2   6       25.88       26.05      3.16 o
 -17   3   6        3.26        4.86      2.58 o
 -16   3   6        3.57        2.00      2.40 o
 -15   3   6        2.18        3.99      3.50 o
 -14   3   6        0.06        0.93      2.23 o
 -13   3   6        1.94        1.38      1.84 o
 -12   3   6        7.37        6.62      2.00 o
 -11   3   6      200.97      174.67      4.38 o
 -10   3   6        2.32        2.78      1.37 o
  -9   3   6      257.66      235.36      4.34 o
  -8   3   6        7.99        8.31      1.37 o
  -7   3   6       69.90       84.29      2.70 o
  -6   3   6      150.54      130.27      2.68 o
  -5   3   6      110.04      102.78      2.77 o
  -4   3   6        4.14        2.89      0.86 o
  -3   3   6       53.05       48.14      1.60 o
  -2   3   6        4.53        3.59      0.82 o
  -1   3   6       66.00       71.48      1.89 o
   0   3   6       11.67       10.29      0.93 o
   1   3   6       69.23       80.84      1.90 o
   2   3   6       17.87       19.36      1.13 o
   3   3   6      345.83      338.16      4.71 o
   4   3   6        5.17        6.74      0.99 o
   5   3   6        0.00       -0.49      0.82 o
   6   3   6       75.56       80.73      2.38 o
   7   3   6      494.75      498.76      6.92 o
   8   3   6       37.23       49.75      2.42 o
   9   3   6      274.49      265.28      4.52 o
  10   3   6       71.70       84.90      2.90 o
  11   3   6       19.43       15.99      1.87 o
  12   3   6       17.79       15.93      1.91 o
  13   3   6        1.86        3.49      1.85 o
  14   3   6       40.56       47.36      3.03 o
  15   3   6       24.41       24.99      2.50 o
  16   3   6        2.38        3.24      2.36 o
 -14   4   6        1.46        1.35      2.38 o
 -13   4   6        0.59       -0.27      2.08 o
 -12   4   6        7.07        7.01      1.89 o
 -11   4   6        2.17       -0.05      1.63 o
 -10   4   6        0.01       -0.39      1.54 o
  -9   4   6        0.37        2.25      1.64 o
  -8   4   6        4.64        4.24      1.68 o
  -7   4   6        1.11       -0.56      1.54 o
  -6   4   6        1.40        2.55      1.59 o
  -5   4   6        2.14        0.39      1.74 o
  -4   4   6        2.01        2.79      1.39 o
  -3   4   6       13.85       16.10      1.52 o
  -2   4   6        2.14        4.55      1.24 o
  -1   4   6       11.38        4.87      1.22 o
   0   4   6      121.99      142.81      3.03 o
   1   4   6        2.62        2.14      1.12 o
   2   4   6      177.14      193.83      3.67 o
   3   4   6        0.77       -0.74      1.15 o
   4   4   6       46.33       42.15      2.48 o
   5   4   6       98.57       98.91      3.15 o
   6   4   6       68.65       64.87      2.81 o
   7   4   6       41.05       45.86      3.38 o
   8   4   6       23.40       22.37      2.58 o
   9   4   6       26.07       24.85      2.13 o
  10   4   6        0.16        0.64      1.65 o
  11   4   6        0.35       -1.65      1.65 o
  12   4   6        6.63        5.62      2.01 o
  13   4   6       14.60       18.04      2.49 o
  -8   5   6        0.00       -1.70      1.70 o
  -7   5   6        1.09        0.16      1.72 o
  -6   5   6        0.15       -1.64      1.64 o
  -5   5   6       19.00       12.71      2.07 o
  -4   5   6        5.46        1.48      2.36 o
  -3   5   6       71.06       71.09      3.90 o
  -2   5   6        7.12        0.00      1.96 o
  -1   5   6       31.96       44.80      3.15 o
   0   5   6       32.77       41.94      3.47 o
   1   5   6       87.83       90.01      6.33 o
   2   5   6        7.87       11.92      2.36 o
   3   5   6        2.28        0.03      1.97 o
   4   5   6        0.16        1.41      2.50 o
   5   5   6        1.74        0.05      2.44 o
   6   5   6        4.81        7.23      2.60 o
   7   5   6        0.16       -2.43      2.43 o
 -19   1   7        4.09        6.95      3.78 o
 -18   1   7       35.73       35.84      3.85 o
 -17   1   7        1.42       -1.02      2.35 o
 -16   1   7        0.00       -1.56      2.15 o
 -15   1   7        1.73        0.64      1.70 o
 -14   1   7        2.56        4.94      1.34 o
 -13   1   7       13.28       15.90      1.21 o
 -12   1   7       38.55       40.55      1.74 o
 -11   1   7        5.07        4.33      0.93 o
 -10   1   7      307.90      320.65      4.62 o
  -9   1   7        0.48        1.95      0.67 o
  -8   1   7       51.77       67.87      1.52 o
  -7   1   7      150.27      156.04      2.33 o
  -6   1   7       16.00       15.84      0.75 o
  -5   1   7      773.71      773.01      8.14 o
  -4   1   7      289.31      269.96      3.04 o
  -3   1   7      162.38      166.11      2.02 o
  -2   1   7      396.16      412.89      4.20 o
  -1   1   7      155.85      149.75      2.44 o
   0   1   7     1902.59     1943.75     21.77 o
   1   1   7     1199.37     1286.39     14.74 o
   2   1   7      354.37      339.13      3.78 o
   3   1   7      225.71      208.68      3.60 o
   4   1   7        0.11        1.75      0.45 o
   5   1   7      490.50      550.73      5.29 o
   6   1   7      565.00      580.67      5.60 o
   7   1   7        0.44        2.02      0.54 o
   8   1   7      173.47      173.94      2.26 o
   9   1   7       74.81       85.02      1.65 o
  10   1   7      166.91      163.38      2.53 o
  11   1   7      137.41      137.69      2.79 o
  12   1   7        4.12        4.36      1.21 o
  13   1   7        1.97        1.39      1.20 o
  14   1   7        6.05        5.17      1.33 o
  15   1   7        2.62        0.95      1.36 o
  16   1   7        2.79        1.73      1.31 o
  17   1   7        1.88        2.77      1.90 o
  18   1   7        0.20        2.16      2.43 o
 -18   2   7       16.56       20.45      3.59 o
 -17   2   7        4.56       -1.06      2.47 o
 -16   2   7        1.52        2.29      2.04 o
 -15   2   7       19.82       21.20      2.30 o
 -14   2   7        6.66        6.50      1.39 o
 -13   2   7       20.26       17.32      1.46 o
 -12   2   7       18.23       21.23      1.66 o
 -11   2   7       13.38       11.56      1.56 o
 -10   2   7       70.38       59.89      2.42 o
  -9   2   7        4.75        3.59      1.02 o
  -8   2   7        8.00       15.78      1.26 o
  -7   2   7      690.74      709.84     11.53 o
  -6   2   7       21.27       22.83      1.23 o
  -5   2   7     2003.53     1976.83     24.34 o
  -4   2   7      435.60      452.21      4.91 o
  -3   2   7      353.32      384.86      4.22 o
  -2   2   7       40.93       47.05      1.20 o
  -1   2   7      556.98      587.93      6.99 o
   0   2   7       17.79       14.84      1.03 o
   1   2   7        1.70       -0.28      0.65 o
   2   2   7      111.37      122.75      2.43 o
   3   2   7        5.45        2.80      0.87 o
   4   2   7       54.60       53.22      1.47 o
   5   2   7        4.83        4.79      0.63 o
   6   2   7      538.71      547.98      6.61 o
   7   2   7       10.82       10.90      0.92 o
   8   2   7        7.82        6.36      0.89 o
   9   2   7        4.48        3.99      0.96 o
  10   2   7        0.26       -0.18      0.89 o
  11   2   7       61.77       62.53      2.78 o
  12   2   7        5.74        7.29      1.58 o
  13   2   7       49.65       46.82      2.17 o
  14   2   7       24.42       28.61      2.19 o
  15   2   7        2.65        4.23      1.52 o
  16   2   7        8.35       10.18      1.82 o
  17   2   7        8.69        5.64      2.26 o
 -17   3   7        2.49       -1.38      2.33 o
 -16   3   7       33.12       31.21      3.33 o
 -15   3   7        5.24        1.02      2.17 o
 -14   3   7        1.89        1.28      1.84 o
 -13   3   7        2.90        3.62      2.18 o
 -12   3   7       63.18       66.94      3.47 o
 -11   3   7       14.20       17.48      2.57 o
 -10   3   7      212.25      197.47      4.14 o
  -9   3   7        0.05        4.89      1.36 o
  -8   3   7      421.37      369.69      5.81 o
  -7   3   7      358.70      327.59      4.74 o
  -6   3   7      122.41      124.99      3.06 o
  -5   3   7        0.37        0.64      0.92 o
  -4   3   7       55.78       41.77      1.53 o
  -3   3   7        0.74        0.41      0.81 o
  -2   3   7       11.18        8.91      1.10 o
  -1   3   7       23.83       24.80      1.20 o
   0   3   7       34.57       34.37      1.34 o
   1   3   7        0.50       -0.08      0.70 o
   2   3   7        0.37       -0.41      0.74 o
   3   3   7        4.88        5.41      0.86 o
   4   3   7        0.15       -0.59      0.86 o
   5   3   7       72.48       80.80      2.41 o
   6   3   7       39.83       40.45      2.18 o
   7   3   7      193.80      205.84      3.89 o
   8   3   7        1.99        4.14      1.12 o
   9   3   7        0.31       -0.45      1.15 o
  10   3   7        4.51        3.63      1.26 o
  11   3   7       29.96       24.16      2.08 o
  12   3   7       14.74       12.84      2.01 o
  13   3   7       62.63       60.84      3.79 o
  14   3   7        6.65        8.66      2.04 o
  15   3   7       73.41       96.23      4.03 o
 -13   4   7        0.07        0.39      2.24 o
 -12   4   7        0.00        1.84      1.96 o
 -11   4   7        0.04       -1.25      1.57 o
 -10   4   7        0.91       -1.32      1.55 o
  -9   4   7        0.92        1.29      1.55 o
  -8   4   7        2.95        3.72      1.61 o
  -7   4   7       17.95       12.10      1.79 o
  -6   4   7        5.01        3.81      1.54 o
  -5   4   7       14.77       15.11      1.64 o
  -4   4   7        3.15        7.13      1.37 o
  -3   4   7        1.08       -0.32      1.10 o
  -2   4   7       56.16       52.53      2.08 o
  -1   4   7       37.16       41.88      2.60 o
   0   4   7      270.57      301.52      4.61 o
   1   4   7       35.71       41.13      1.96 o
   2   4   7       56.11       55.91      2.03 o
   3   4   7        1.90       -1.10      1.10 o
   4   4   7       38.13       39.25      2.45 o
   5   4   7       57.18       68.01      2.80 o
   6   4   7       56.78       59.63      3.34 o
   7   4   7       97.07      102.20      5.12 o
   8   4   7       23.56       18.84      2.23 o
   9   4   7       68.17       65.72      3.06 o
  10   4   7       50.07       60.71      3.56 o
  11   4   7        8.86        5.20      1.80 o
  12   4   7       14.54       12.70      2.33 o
  -8   5   7        4.84        5.13      2.02 o
  -7   5   7        5.81        2.73      1.84 o
  -6   5   7        8.85        4.63      1.88 o
  -5   5   7        4.48        5.67      2.38 o
  -4   5   7       35.23       32.35      2.81 o
  -3   5   7        6.98        3.44      2.22 o
  -2   5   7        2.93        0.03      4.22 o
  -1   5   7        0.06       -0.56      1.85 o
   0   5   7       23.04       17.50      2.97 o
   1   5   7        0.52        2.99      2.53 o
   2   5   7       20.07       20.18      3.24 o
   3   5   7        2.25        2.02      2.36 o
   4   5   7        8.11       12.63      2.82 o
   5   5   7       30.58       27.19      3.75 o
   6   5   7        0.01       -2.66      2.66 o
   7   5   7        3.15       -2.66      2.66 o
 -20   0   8       12.28        2.67      4.81 o
 -19   0   8       13.61        6.95      5.34 o
 -18   0   8       49.35       52.36      8.01 o
 -17   0   8        0.98       -2.10      2.43 o
 -16   0   8       57.43       48.36      4.23 o
 -15   0   8       68.04       68.45      3.81 o
 -14   0   8       49.88       51.48      4.74 o
 -13   0   8      155.70      156.61      5.00 o
 -12   0   8       18.17       21.18      2.17 o
 -11   0   8      867.60      920.13     26.74 o
 -10   0   8      651.84      674.65     13.52 o
  -9   0   8      278.15      320.39      5.54 o
  -8   0   8      179.21      196.18      5.03 o
  -7   0   8      344.34      335.90      5.56 o
  -6   0   8      242.12      259.36      4.04 o
  -5   0   8       51.75       40.23      1.39 o
  -4   0   8       48.51       55.94      1.38 o
  -3   0   8      982.81      919.18     10.88 o
  -2   0   8     1795.97     1778.64     19.67 o
  -1   0   8      189.39      187.28      2.31 o
   0   0   8     4824.76     4800.65     46.66 o
   1   0   8      282.33      198.80      2.39 o
   2   0   8      114.41       94.27      1.54 o
   3   0   8     4875.04     4924.66     50.63 o
   4   0   8      679.87      653.28      7.27 o
   5   0   8       67.92       55.26      1.47 o
   6   0   8      936.56     1060.55     13.08 o
   7   0   8       60.89       62.14      1.69 o
   8   0   8      391.30      415.93      6.41 o
   9   0   8       97.39       88.17      2.47 o
  10   0   8      124.89      118.79      3.22 o
  11   0   8       74.16       64.28      3.22 o
  12   0   8      160.15      142.95      7.11 o
  13   0   8        0.03        0.77      1.80 o
  14   0   8      401.21      374.92     10.88 o
  15   0   8      150.22      116.32      5.52 o
  16   0   8       15.60       21.30      3.19 o
  17   0   8        8.00        6.62      2.67 o
  18   0   8       43.52       59.70      4.87 o
 -19   1   8       30.62       23.94      4.71 o
 -18   1   8       44.09       41.98      4.08 o
 -17   1   8       17.38       17.93      2.95 o
 -16   1   8        0.06       -1.62      1.62 o
 -15   1   8       11.47        9.93      1.74 o
 -14   1   8      113.89      116.91      3.46 o
 -13   1   8       12.20       10.45      1.45 o
 -12   1   8      255.40      249.89      3.82 o
 -11   1   8        1.01        2.75      0.86 o
 -10   1   8      283.33      284.38      3.90 o
  -9   1   8      222.67      224.70      2.93 o
  -8   1   8      160.36      165.65      2.34 o
  -7   1   8      252.16      259.58      3.18 o
  -6   1   8       77.54       82.40      1.50 o
  -5   1   8       12.74       10.41      0.66 o
  -4   1   8      217.07      235.65      2.73 o
  -3   1   8        8.77        7.66      0.63 o
  -2   1   8     2942.08     2824.88     25.45 o
  -1   1   8        1.98        0.93      0.64 o
   0   1   8     1347.77     1336.14     14.43 o
   1   1   8     1475.59     1512.40     16.27 o
   2   1   8     6907.95     7044.69     62.49 o
   3   1   8        6.58       11.31      0.89 o
   4   1   8     2561.91     2755.52     24.95 o
   5   1   8      252.34      291.95      2.97 o
   6   1   8      195.29      178.58      2.44 o
   7   1   8      217.68      218.65      2.77 o
   8   1   8       52.03       55.66      1.35 o
   9   1   8      106.86      106.16      1.90 o
  10   1   8        1.55        0.65      0.74 o
  11   1   8       68.35       65.04      1.81 o
  12   1   8      158.93      142.94      3.32 o
  13   1   8       67.71       68.97      2.49 o
  14   1   8      153.86      150.81      3.74 o
  15   1   8        2.22        3.18      1.31 o
  16   1   8       12.31        8.39      1.52 o
  17   1   8       24.70       26.41      2.53 o
  18   1   8       38.04       48.26      3.93 o
 -18   2   8       11.40        8.71      2.71 o
 -17   2   8        0.33       -1.57      1.99 o
 -16   2   8        6.38        7.06      2.24 o
 -15   2   8       31.34       29.84      3.15 o
 -14   2   8       19.26       23.86      1.85 o
 -13   2   8      197.91      200.16      4.35 o
 -12   2   8        8.09        7.30      1.55 o
 -11   2   8      127.72      116.62      3.69 o
 -10   2   8       42.16       48.61      2.22 o
  -9   2   8       31.42       29.12      1.52 o
  -8   2   8      402.77      414.23      6.72 o
  -7   2   8        2.39        5.10      0.96 o
  -6   2   8      102.60      106.67      2.45 o
  -5   2   8       47.03       42.37      1.47 o
  -4   2   8       35.25       31.98      1.09 o
  -3   2   8     1958.13     1854.73     18.06 o
  -2   2   8       63.03       50.88      1.44 o
  -1   2   8      155.36      154.38      2.73 o
   0   2   8        5.24        2.83      0.67 o
   1   2   8     1004.08     1061.98     11.37 o
   2   2   8       37.17       41.27      1.80 o
   3   2   8      214.16      243.92      3.72 o
   4   2   8        8.05        4.86      1.09 o
   5   2   8      138.20      132.75      2.43 o
   6   2   8       96.16       95.73      2.19 o
   7   2   8        3.52        4.19      0.79 o
   8   2   8       30.97       27.89      1.32 o
   9   2   8       52.85       47.60      1.72 o
  10   2   8        0.69       -0.52      0.98 o
  11   2   8      147.49      156.02      4.49 o
  12   2   8        0.05        0.67      1.39 o
  13   2   8      359.36      378.23      6.76 o
  14   2   8        0.43        3.29      1.31 o
  15   2   8        0.59       -1.34      1.34 o
  16   2   8        0.24       -0.84      1.47 o
  17   2   8        0.04       -0.57      2.31 o
 -16   3   8       23.31       21.57      3.07 o
 -15   3   8        0.68       -1.63      1.97 o
 -14   3   8        0.43       -1.97      1.97 o
 -13   3   8        4.09        1.79      1.84 o
 -12   3   8        1.60       -1.13      1.69 o
 -11   3   8       46.71       45.35      2.61 o
 -10   3   8      127.58      134.95      3.74 o
  -9   3   8        7.36       13.36      1.63 o
  -8   3   8     1090.17     1007.17     12.69 o
  -7   3   8      296.40      286.50      4.49 o
  -6   3   8      474.34      447.77      5.78 o
  -5   3   8      137.51      141.58      2.69 o
  -4   3   8       18.99       21.08      1.19 o
  -3   3   8        1.06        1.39      0.88 o
  -2   3   8      298.43      304.47      4.44 o
  -1   3   8       27.30       22.29      1.20 o
   0   3   8      296.09      314.27      4.35 o
   1   3   8       24.92       24.08      1.72 o
   2   3   8       29.06       21.60      1.76 o
   3   3   8       16.25       21.34      1.59 o
   4   3   8       22.62       22.74      1.23 o
   5   3   8       17.59       19.58      1.71 o
   6   3   8       61.76       72.75      4.16 o
   7   3   8       96.46      101.57      4.43 o
   8   3   8      130.06      137.44      2.87 o
   9   3   8       84.93       79.98      2.42 o
  10   3   8        4.17        1.89      1.17 o
  11   3   8       21.45       21.53      1.95 o
  12   3   8       53.11       48.57      2.76 o
  13   3   8        1.37        1.70      1.70 o
  14   3   8        5.14        4.23      2.51 o
  15   3   8        5.98       10.42      2.12 o
 -13   4   8        7.48       13.21      4.32 o
 -12   4   8        1.65        0.24      2.13 o
 -11   4   8       22.42       23.12      2.31 o
 -10   4   8        4.74        7.81      2.07 o
  -9   4   8        0.00        1.93      1.70 o
  -8   4   8        7.73        8.92      1.73 o
  -7   4   8       12.57       12.54      1.76 o
  -6   4   8       13.56       12.25      1.72 o
  -5   4   8       32.69       28.57      1.90 o
  -4   4   8        4.71        4.01      1.35 o
  -3   4   8       47.02       40.91      1.98 o
  -2   4   8        0.79       -1.62      1.62 o
  -1   4   8      373.87      350.01      5.21 o
   0   4   8        5.72        8.30      1.23 o
   1   4   8       39.90       45.01      1.73 o
   2   4   8        0.03       -1.24      1.24 o
   3   4   8       10.64       10.86      1.68 o
   4   4   8        3.65        0.94      1.30 o
   5   4   8      334.63      370.22      9.19 o
   6   4   8       20.83       21.98      2.28 o
   7   4   8      146.48      142.37      7.33 o
   8   4   8       25.49       29.72      4.11 o
   9   4   8        2.33        0.90      1.94 o
  10   4   8       13.66       14.54      3.04 o
  11   4   8        2.07        7.00      1.99 o
  12   4   8        3.70        3.08      1.91 o
  -7   5   8        1.08       -0.19      1.79 o
  -6   5   8        2.90       -1.34      2.08 o
  -5   5   8       15.25       19.21      3.39 o
  -4   5   8        0.13        1.47      2.66 o
  -3   5   8        6.16        2.49      2.33 o
  -2   5   8        2.24        0.61      2.58 o
  -1   5   8        3.95       -1.86      2.96 o
   0   5   8        3.22        0.28      2.74 o
   1   5   8        4.47        8.27      2.66 o
   2   5   8       11.52        6.81      2.63 o
   3   5   8        7.03        6.54      2.97 o
   4   5   8        2.67        0.25      2.83 o
   5   5   8       18.23       20.14      3.36 o
   6   5   8        3.10        3.20      2.74 o
 -19   1   9        0.96        0.71      2.78 o
 -18   1   9       45.59       57.92      4.47 o
 -17   1   9        0.27       -2.03      2.20 o
 -16   1   9        1.21        2.71      1.81 o
 -15   1   9       10.04        5.43      1.57 o
 -14   1   9       12.78       16.42      1.56 o
 -13   1   9        9.99        9.70      1.37 o
 -12   1   9        4.08        2.99      0.99 o
 -11   1   9      488.78      482.46      6.02 o
 -10   1   9        3.63        4.42      0.87 o
  -9   1   9      116.02      122.88      2.40 o
  -8   1   9       26.21       30.51      1.07 o
  -7   1   9       85.44       91.96      2.93 o
  -6   1   9      341.85      332.43      3.53 o
  -5   1   9       84.20       90.55      1.43 o
  -4   1   9      180.36      163.19      2.18 o
  -3   1   9      345.02      373.06      3.44 o
  -2   1   9      383.51      341.63      4.30 o
  -1   1   9      494.77      493.20      5.25 o
   0   1   9       67.68       61.18      1.64 o
   1   1   9      614.92      684.05      8.37 o
   2   1   9      358.15      380.92      4.04 o
   3   1   9     1474.41     1417.52     13.82 o
   4   1   9       46.64       48.93      1.21 o
   5   1   9       54.58       53.27      1.22 o
   6   1   9      103.84      124.34      1.68 o
   7   1   9        2.87        1.60      0.56 o
   8   1   9       59.73       54.67      1.42 o
   9   1   9       12.12       15.36      0.94 o
  10   1   9       30.78       35.26      1.60 o
  11   1   9       13.71       11.35      1.19 o
  12   1   9       29.00       27.07      1.95 o
  13   1   9        0.07       -0.53      1.15 o
  14   1   9       25.23       20.82      2.43 o
  15   1   9        4.89        6.29      1.42 o
  16   1   9        2.69        4.26      1.42 o
  17   1   9        0.07       -1.32      1.70 o
  18   1   9        1.20        2.32      2.23 o
 -18   2   9       13.24       12.82      2.89 o
 -17   2   9        1.88        1.19      2.26 o
 -16   2   9        0.02       -1.12      1.88 o
 -15   2   9        2.69        0.23      1.45 o
 -14   2   9      113.28      104.39      3.23 o
 -13   2   9        1.60        4.90      1.49 o
 -12   2   9       17.02        9.85      1.58 o
 -11   2   9        5.18        6.64      1.43 o
 -10   2   9       70.03       65.59      2.96 o
  -9   2   9       11.03       15.05      1.33 o
  -8   2   9       37.05       43.48      1.81 o
  -7   2   9      136.58      125.93      3.13 o
  -6   2   9        0.61       -0.52      0.81 o
  -5   2   9      124.54      135.03      2.45 o
  -4   2   9       28.57       32.68      1.64 o
  -3   2   9        1.77        2.51      0.59 o
  -2   2   9       45.31       43.12      1.38 o
  -1   2   9        3.21        2.03      0.67 o
   0   2   9        3.29        3.73      0.61 o
   1   2   9      152.19      147.49      2.39 o
   2   2   9      298.46      296.45      4.26 o
   3   2   9      114.35      114.51      2.57 o
   4   2   9      132.70      131.45      4.32 o
   5   2   9      201.69      207.42      4.20 o
   6   2   9        0.01       -0.15      0.81 o
   7   2   9       11.13       14.27      0.91 o
   8   2   9        5.78        4.09      0.91 o
   9   2   9      242.78      237.63      3.73 o
  10   2   9        0.10        0.55      1.09 o
  11   2   9      518.24      551.00      9.82 o
  12   2   9      136.99      141.35      3.61 o
  13   2   9       10.08       14.88      1.62 o
  14   2   9       16.39       20.57      1.58 o
  15   2   9        0.26       -1.17      1.34 o
  16   2   9        5.23        6.45      1.80 o
  17   2   9        0.97        1.63      2.04 o
 -16   3   9        0.89       -2.24      2.24 o
 -15   3   9        0.54       -0.40      1.63 o
 -14   3   9        0.17        0.98      2.17 o
 -13   3   9       20.94       15.44      2.58 o
 -12   3   9        6.29        3.22      2.03 o
 -11   3   9      234.43      235.77      5.53 o
 -10   3   9        8.74       14.27      1.79 o
  -9   3   9      489.00      448.73      7.31 o
  -8   3   9      292.04      314.47      5.28 o
  -7   3   9      152.16      140.17      3.03 o
  -6   3   9       63.03       60.77      2.03 o
  -5   3   9        0.04       -1.01      1.12 o
  -4   3   9       24.78       25.82      1.30 o
  -3   3   9      431.10      399.46      5.69 o
  -2   3   9       27.46       23.55      1.37 o
  -1   3   9       72.69       60.98      2.27 o
   0   3   9       19.19       16.50      1.52 o
   1   3   9        0.53        2.08      1.12 o
   2   3   9       45.22       45.01      2.05 o
   3   3   9        1.95        3.88      1.34 o
   4   3   9       54.76       55.78      2.74 o
   5   3   9        2.69        2.36      1.56 o
   6   3   9      117.84      129.33      3.30 o
   7   3   9       25.48       25.56      1.50 o
   8   3   9       64.47       63.01      2.34 o
   9   3   9        0.83        1.28      0.95 o
  10   3   9        0.85        4.35      1.27 o
  11   3   9       51.58       51.43      4.06 o
  12   3   9       19.09       23.21      2.11 o
  13   3   9        2.34        6.42      1.76 o
  14   3   9        4.95        9.16      2.36 o
  15   3   9        5.00       12.48      2.70 o
 -13   4   9        2.45        2.42      2.70 o
 -12   4   9        4.52        9.94      2.54 o
 -11   4   9        0.63        2.07      2.17 o
 -10   4   9        0.31       -0.83      1.68 o
  -9   4   9       11.08       10.83      1.82 o
  -8   4   9       43.46       38.31      3.54 o
  -7   4   9       16.30       18.02      1.84 o
  -6   4   9        7.91       11.51      1.64 o
  -5   4   9        0.63       -0.38      1.37 o
  -4   4   9       70.25       70.72      2.63 o
  -3   4   9        2.84       -0.40      1.58 o
  -2   4   9      169.22      174.87      5.17 o
  -1   4   9        1.63        4.47      1.19 o
   0   4   9      202.33      216.11      4.96 o
   1   4   9       18.32       18.20      1.87 o
   2   4   9        0.06       -1.51      1.51 o
   3   4   9      101.36       99.17      4.56 o
   4   4   9      144.79      155.05     11.26 o
   5   4   9       64.79       74.71      4.94 o
   6   4   9       60.34       62.48      2.89 o
   7   4   9        4.55        3.01      2.58 o
   8   4   9       41.40       42.42      6.37 o
   9   4   9        7.07        2.90      3.45 o
  10   4   9        2.93        0.68      2.56 o
  11   4   9        4.60        5.13      4.21 o
  -6   5   9        2.92        0.15      3.81 o
  -5   5   9        0.10       -2.44      2.44 o
  -4   5   9        0.35        0.76      2.66 o
  -3   5   9        7.14        3.78      2.64 o
  -2   5   9        0.07       -1.19      2.61 o
  -1   5   9       13.74       16.64      3.14 o
   0   5   9        3.46       -0.27      3.21 o
   1   5   9       23.20       25.50      3.62 o
   2   5   9        7.33        7.00      3.14 o
   3   5   9       44.18       36.60      4.08 o
   4   5   9        4.39        2.95      2.72 o
   5   5   9       37.10       27.43      3.75 o
 -19   0  10        7.89        2.67      5.34 o
 -18   0  10       19.20       18.14      3.57 o
 -17   0  10        0.16       -1.30      2.56 o
 -16   0  10      101.10      124.45      6.54 o
 -15   0  10       27.85       22.44      3.34 o
 -14   0  10       14.20       16.70      2.32 o
 -13   0  10      607.38      649.45     17.84 o
 -12   0  10        0.29        0.75      1.63 o
 -11   0  10      351.89      356.00      8.36 o
 -10   0  10       18.96       15.97      1.80 o
  -9   0  10       19.42       26.63      1.55 o
  -8   0  10       24.10       23.36      1.32 o
  -7   0  10       39.54       46.99      3.62 o
  -6   0  10      533.46      577.47      8.08 o
  -5   0  10      113.23      122.44      2.17 o
  -4   0  10       12.66        8.12      0.74 o
  -3   0  10     1212.35     1233.01     13.94 o
  -2   0  10     1115.55     1115.92     12.69 o
  -1   0  10     5928.12     6174.21     60.02 o
   0   0  10     3334.95     3441.89     33.66 o
   1   0  10      361.00      356.58      5.88 o
   2   0  10       68.91       79.91      1.46 o
   3   0  10      328.40      293.37      3.47 o
   4   0  10      242.28      180.43      2.72 o
   5   0  10     1112.99     1135.26     13.04 o
   6   0  10      204.62      183.85      3.36 o
   7   0  10      618.59      601.75      8.52 o
   8   0  10       53.55       62.27      1.87 o
   9   0  10       60.38       59.51      2.08 o
  10   0  10      182.10      180.15      7.71 o
  11   0  10       53.21       50.00      4.54 o
  12   0  10      296.87      240.89      7.83 o
  13   0  10      237.89      240.83      7.83 o
  14   0  10       21.43       13.53      2.56 o
  15   0  10        4.24        5.57      2.56 o
  16   0  10        0.22        1.76      2.56 o
  17   0  10       16.73       20.30      3.34 o
  18   0  10       19.23       16.42      3.46 o
 -19   1  10        2.77        4.11      2.90 o
 -18   1  10        6.34        2.50      2.26 o
 -17   1  10        0.00       -1.94      1.94 o
 -16   1  10       34.44       38.79      2.71 o
 -15   1  10       34.04       33.77      2.51 o
 -14   1  10       17.62       20.35      1.84 o
 -13   1  10      163.05      159.50      3.56 o
 -12   1  10        1.57        1.73      1.01 o
 -11   1  10        2.93        4.73      0.98 o
 -10   1  10       43.16       42.62      1.97 o
  -9   1  10        6.00        5.61      0.79 o
  -8   1  10        6.79        7.02      0.83 o
  -7   1  10      157.47      151.13      2.18 o
  -6   1  10        2.37        0.83      0.57 o
  -5   1  10        3.72        4.45      0.58 o
  -4   1  10      186.75      214.90      2.37 o
  -3   1  10      191.40      202.06      2.30 o
  -2   1  10        0.60       -0.46      0.59 o
  -1   1  10        0.00        2.67      0.72 o
   0   1  10      102.00       79.21      1.44 o
   1   1  10      243.07      265.11      3.58 o
   2   1  10      687.29      677.52      7.03 o
   3   1  10      338.14      361.26      5.05 o
   4   1  10      205.17      212.16      2.72 o
   5   1  10       76.93       60.43      1.86 o
   6   1  10      182.75      171.94      2.19 o
   7   1  10      267.98      266.21      3.20 o
   8   1  10      112.82      105.31      1.94 o
   9   1  10      396.10      377.74      4.50 o
  10   1  10        6.92        6.56      1.02 o
  11   1  10       63.00       79.54      2.28 o
  12   1  10       12.45       14.27      1.41 o
  13   1  10        1.75       -1.23      1.23 o
  14   1  10        2.28        2.27      1.29 o
  15   1  10        0.23       -1.26      1.26 o
  16   1  10        0.00       -0.12      1.33 o
  17   1  10        4.57        4.42      1.83 o
 -18   2  10        0.66       -0.99      2.54 o
 -17   2  10       19.33       20.40      4.40 o
 -16   2  10       10.47       14.93      2.71 o
 -15   2  10       36.93       35.13      2.42 o
 -14   2  10        0.43        0.12      1.30 o
 -13   2  10      310.59      301.15      5.33 o
 -12   2  10        7.75        7.47      1.62 o
 -11   2  10      132.70      126.86      3.13 o
 -10   2  10       31.51       31.10      1.71 o
  -9   2  10        9.44       10.71      1.23 o
  -8   2  10      481.84      478.65      6.29 o
  -7   2  10       48.47       51.96      1.89 o
  -6   2  10        1.37        4.03      0.85 o
  -5   2  10       28.64       24.11      1.14 o
  -4   2  10      201.15      187.47      3.12 o
  -3   2  10        0.97        0.90      1.00 o
  -2   2  10       40.74       46.37      1.79 o
  -1   2  10       19.94       24.51      1.14 o
   0   2  10      351.31      335.52      5.92 o
   1   2  10      118.14      131.87      3.41 o
   2   2  10      189.74      210.74      4.36 o
   3   2  10        0.18       -0.94      0.96 o
   4   2  10        0.95       -0.92      0.92 o
   5   2  10       63.93       70.94      3.11 o
   6   2  10       16.63       13.84      1.50 o
   7   2  10        1.61        0.70      1.01 o
   8   2  10      146.29      150.65      3.11 o
   9   2  10        0.78        1.70      0.96 o
  10   2  10      163.66      184.80      3.96 o
  11   2  10       21.82       20.34      1.46 o
  12   2  10        1.07        1.02      1.13 o
  13   2  10        0.01       -0.05      1.21 o
  14   2  10        4.67        1.90      1.36 o
  15   2  10        0.03        0.65      1.45 o
  16   2  10        3.68        4.71      1.72 o
 -16   3  10       14.82       17.17      2.88 o
 -15   3  10        5.24        4.53      1.84 o
 -14   3  10        0.42        0.35      1.76 o
 -13   3  10        0.03        2.27      2.08 o
 -12   3  10       21.39       22.23      2.60 o
 -11   3  10        2.12        6.09      2.01 o
 -10   3  10      281.98      260.04      5.99 o
  -9   3  10       37.36       39.38      2.51 o
  -8   3  10      173.46      161.55      4.03 o
  -7   3  10      301.31      300.44      7.18 o
  -6   3  10       14.54       19.49      1.84 o
  -5   3  10        6.82        5.65      0.99 o
  -4   3  10       63.38       64.57      2.32 o
  -3   3  10      224.23      209.50      3.86 o
  -2   3  10       50.83       63.71      2.56 o
  -1   3  10       46.35       42.27      2.31 o
   0   3  10        3.99        4.58      1.20 o
   1   3  10      125.63      111.14      2.85 o
   2   3  10       44.62       49.22      2.01 o
   3   3  10        4.09        3.53      1.31 o
   4   3  10        5.19        5.99      1.63 o
   5   3  10       20.00       21.06      1.98 o
   6   3  10       76.19       75.73      3.57 o
   7   3  10      128.70      138.95      5.13 o
   8   3  10       25.02       26.53      1.54 o
   9   3  10       83.10       89.37      2.70 o
  10   3  10       25.89       29.70      2.06 o
  11   3  10       55.55       49.27      2.39 o
  12   3  10        4.07        2.39      1.43 o
  13   3  10        9.73       16.65      3.49 o
  14   3  10        4.66        4.78      2.00 o
 -12   4  10       30.87       31.04      3.20 o
 -11   4  10       49.67       34.77      3.14 o
 -10   4  10      115.63      106.15      4.71 o
  -9   4  10       45.23       38.74      3.77 o
  -8   4  10       21.12       20.05      1.95 o
  -7   4  10       21.63       22.58      2.11 o
  -6   4  10        2.42        0.29      1.37 o
  -5   4  10       21.75       22.57      2.01 o
  -4   4  10       19.16       20.98      2.04 o
  -3   4  10       77.28       73.44      4.38 o
  -2   4  10        7.20        4.38      1.41 o
  -1   4  10       62.98       55.06      3.24 o
   0   4  10        4.60        1.65      1.85 o
   1   4  10        3.83        3.97      2.39 o
   2   4  10       17.84       21.05      2.27 o
   3   4  10       22.50       31.24      3.47 o
   4   4  10        0.01        1.95      2.14 o
   5   4  10       12.42       15.28      2.56 o
   6   4  10       40.63       43.13      3.76 o
   7   4  10        0.57        3.11      2.39 o
   8   4  10       81.09       92.73      8.00 o
   9   4  10       35.33       43.20      5.40 o
  10   4  10       19.77       22.53      3.67 o
  11   4  10        1.28       -1.62      2.66 o
  -6   5  10        0.44        1.79      2.72 o
  -5   5  10        2.24        2.13      3.52 o
  -4   5  10        0.38       -2.33      2.33 o
  -3   5  10        1.01        0.58      2.76 o
  -2   5  10        0.97       -1.66      2.43 o
  -1   5  10        0.24       -2.33      2.33 o
   0   5  10        4.10        1.85      3.34 o
   1   5  10        1.25        3.95      2.72 o
   2   5  10        7.68       11.93      4.49 o
   3   5  10       72.88       68.40      6.80 o
   4   5  10       58.67       58.54      6.60 o
 -19   1  11       10.93       11.37      2.63 o
 -18   1  11        0.18       -2.11      2.11 o
 -17   1  11        2.25        2.47      2.15 o
 -16   1  11       19.19       16.36      2.17 o
 -15   1  11       17.88       15.58      2.02 o
 -14   1  11       11.27       10.34      2.08 o
 -13   1  11       63.45       61.54      2.60 o
 -12   1  11        4.93        3.72      1.22 o
 -11   1  11       51.48       56.90      1.90 o
 -10   1  11       39.58       38.36      1.58 o
  -9   1  11        0.72       -0.52      0.69 o
  -8   1  11       26.77       28.15      1.09 o
  -7   1  11       14.85       16.62      0.88 o
  -6   1  11        2.27        2.63      0.60 o
  -5   1  11       91.54      100.90      1.74 o
  -4   1  11       58.37       69.04      1.24 o
  -3   1  11      310.60      300.08      3.56 o
  -2   1  11      544.17      571.69      6.13 o
  -1   1  11       21.47       14.82      0.78 o
   0   1  11      473.28      490.27      5.32 o
   1   1  11      406.28      383.08      4.37 o
   2   1  11      173.43      157.32      2.30 o
   3   1  11      136.76      133.04      2.10 o
   4   1  11      212.94      244.62      3.15 o
   5   1  11       17.02       18.51      0.91 o
   6   1  11       57.37       55.01      1.20 o
   7   1  11      132.11      140.10      2.15 o
   8   1  11      175.75      179.89      2.65 o
   9   1  11      212.24      226.91      3.38 o
  10   1  11      303.87      290.02      3.89 o
  11   1  11      141.43      135.69      2.71 o
  12   1  11      155.22      137.69      3.32 o
  13   1  11        9.42       10.55      1.55 o
  14   1  11       15.61       11.95      1.51 o
  15   1  11       11.54       15.16      1.96 o
  16   1  11        0.66        1.17      1.57 o
  17   1  11        0.03        2.12      1.82 o
 -18   2  11        0.58       -1.96      2.24 o
 -17   2  11        7.21        6.46      2.52 o
 -16   2  11        1.71        2.30      2.21 o
 -15   2  11        8.39       10.40      1.80 o
 -14   2  11       68.07       61.75      2.58 o
 -13   2  11        0.33        1.69      1.39 o
 -12   2  11        4.08        2.44      1.30 o
 -11   2  11      205.07      209.40      4.00 o
 -10   2  11       64.70       63.72      2.25 o
  -9   2  11       36.14       33.16      1.71 o
  -8   2  11       42.59       49.06      1.80 o
  -7   2  11        0.08        0.99      0.85 o
  -6   2  11       18.82       18.31      1.12 o
  -5   2  11        1.86        2.86      0.74 o
  -4   2  11       11.16       10.96      0.92 o
  -3   2  11      285.67      284.76      5.53 o
  -2   2  11        5.87        6.45      1.04 o
  -1   2  11      522.11      538.78      7.65 o
   0   2  11       88.95       85.15      2.94 o
   1   2  11      626.00      638.96      9.77 o
   2   2  11       87.30       90.83      2.98 o
   3   2  11       38.27       37.93      1.51 o
   4   2  11        2.05        1.54      0.73 o
   5   2  11      650.39      644.10      8.92 o
   6   2  11        0.97        0.47      0.99 o
   7   2  11        0.10        0.76      1.09 o
   8   2  11       65.83       65.62      2.40 o
   9   2  11      610.06      592.19      7.48 o
  10   2  11        2.62        5.35      0.90 o
  11   2  11      115.98      116.87      2.40 o
  12   2  11        9.69        9.37      1.33 o
  13   2  11       17.83       20.26      1.58 o
  14   2  11       21.99       25.16      1.74 o
  15   2  11       25.26       28.56      2.08 o
  16   2  11        0.15        1.13      1.63 o
 -15   3  11        0.09       -0.84      1.80 o
 -14   3  11        0.02        0.47      1.82 o
 -13   3  11        2.24        1.44      1.75 o
 -12   3  11        1.12        1.39      1.89 o
 -11   3  11       78.59       69.90      3.74 o
 -10   3  11       82.87       87.32      3.75 o
  -9   3  11       15.86       12.71      1.78 o
  -8   3  11        7.36        7.91      1.51 o
  -7   3  11       11.32       14.23      1.97 o
  -6   3  11      628.37      628.56      8.47 o
  -5   3  11       39.39       36.12      1.63 o
  -4   3  11      697.65      684.43      8.43 o
  -3   3  11       46.59       43.54      2.07 o
  -2   3  11      408.43      365.71      6.02 o
  -1   3  11       27.15       26.11      2.71 o
   0   3  11       44.99       36.33      1.84 o
   1   3  11       24.00       26.27      1.51 o
   2   3  11       55.38       54.18      2.50 o
   3   3  11       22.49       20.60      2.08 o
   4   3  11       38.02       43.70      2.53 o
   5   3  11       40.51       46.08      2.40 o
   6   3  11        7.37        6.86      1.57 o
   7   3  11       32.09       37.82      2.35 o
   8   3  11        5.83        6.71      1.85 o
   9   3  11        0.97        3.54      1.80 o
  10   3  11       71.50       79.11      3.00 o
  11   3  11        2.04       -0.40      1.97 o
  12   3  11       10.50        8.51      2.63 o
  13   3  11        1.69        2.15      2.43 o
  14   3  11        1.69        1.82      3.64 o
 -12   4  11        6.40       11.63      2.51 o
 -11   4  11       75.61       65.55      4.05 o
 -10   4  11       49.88       43.87      4.30 o
  -9   4  11       23.96       22.53      2.46 o
  -8   4  11       85.82       89.42      3.97 o
  -7   4  11        2.70        1.65      1.45 o
  -6   4  11        0.15        1.39      1.51 o
  -5   4  11       60.15       70.85      3.01 o
  -4   4  11        0.50       -1.20      1.20 o
  -3   4  11        0.05       -1.75      1.75 o
  -2   4  11        5.28        2.13      2.93 o
  -1   4  11        8.18        4.61      1.76 o
   0   4  11       13.10       10.15      2.14 o
   1   4  11       35.89       29.70      2.84 o
   2   4  11       35.59       33.90      3.93 o
   3   4  11       25.80       33.20      2.84 o
   4   4  11       34.33       45.03      5.07 o
   5   4  11       18.67       20.28      3.15 o
   6   4  11        6.37       10.14      4.15 o
   7   4  11       39.19       34.29      3.44 o
   8   4  11       11.41       15.88      2.90 o
   9   4  11        8.52        4.92      3.12 o
  10   4  11        7.81        8.19      3.95 o
  -4   5  11        0.00       -2.34      2.34 o
  -3   5  11        0.00        1.18      3.25 o
  -2   5  11        0.51        0.17      3.57 o
  -1   5  11        2.93        3.13      3.95 o
   0   5  11       10.67       10.82      4.81 o
   1   5  11        2.27        7.48      4.16 o
   2   5  11       75.95       80.91      7.75 o
 -19   0  12       16.54       13.36      5.88 o
 -18   0  12        8.82        9.03      3.74 o
 -17   0  12        5.26        2.21      2.81 o
 -16   0  12        5.98        1.22      4.54 o
 -15   0  12       28.55       31.52      3.85 o
 -14   0  12      233.10      242.54     11.22 o
 -13   0  12       13.21       12.65      2.17 o
 -12   0  12       10.96       13.31      2.00 o
 -11   0  12       46.36       45.71      2.81 o
 -10   0  12       12.94       16.29      2.00 o
  -9   0  12       48.76       40.30      2.59 o
  -8   0  12      371.11      338.68      6.69 o
  -7   0  12        0.15        0.37      0.88 o
  -6   0  12      524.79      525.54      7.62 o
  -5   0  12        3.21        3.90      0.85 o
  -4   0  12      578.84      600.99      7.85 o
  -3   0  12     1213.93     1227.24     14.98 o
  -2   0  12     3107.33     3334.14     39.16 o
  -1   0  12       19.49       12.68      1.41 o
   0   0  12      174.99      125.72      3.07 o
   1   0  12      381.60      398.15      4.74 o
   2   0  12       60.02       63.59      1.46 o
   3   0  12      672.35      719.12      9.12 o
   4   0  12      929.84     1033.30     12.84 o
   5   0  12        6.61        8.14      1.00 o
   6   0  12       57.70       64.45      1.91 o
   7   0  12       86.17       91.98      2.45 o
   8   0  12       13.21       13.14      1.32 o
   9   0  12      115.97      111.98      3.34 o
  10   0  12        3.41       -0.10      2.16 o
  11   0  12       11.58        5.84      1.80 o
  12   0  12        3.38        1.50      1.80 o
  13   0  12       33.41       38.65      3.07 o
  14   0  12        0.10       -2.27      2.30 o
  15   0  12       22.65       27.83      2.83 o
  16   0  12        0.04       -0.88      1.94 o
  17   0  12       29.34       41.66      3.62 o
 -18   1  12        0.16       -1.16      2.93 o
 -17   1  12       64.34       73.78      4.33 o
 -16   1  12       37.10       38.98      2.79 o
 -15   1  12      171.68      173.33      4.85 o
 -14   1  12       39.87       34.71      2.52 o
 -13   1  12      264.42      256.32      6.16 o
 -12   1  12       35.11       39.88      2.08 o
 -11   1  12       21.00       23.60      1.54 o
 -10   1  12        0.03       -0.26      0.96 o
  -9   1  12        7.94        8.79      0.97 o
  -8   1  12        0.33        0.37      0.71 o
  -7   1  12      233.80      236.18      3.26 o
  -6   1  12        1.76        2.20      0.63 o
  -5   1  12      187.44      181.37      2.39 o
  -4   1  12       43.56       46.45      1.08 o
  -3   1  12      166.77      187.74      2.50 o
  -2   1  12       22.41       24.02      0.99 o
  -1   1  12      106.76      114.79      1.89 o
   0   1  12       10.91       15.09      0.79 o
   1   1  12      378.40      388.70      4.45 o
   2   1  12      389.22      415.56      4.77 o
   3   1  12      115.97       97.99      1.85 o
   4   1  12       91.14       83.72      1.80 o
   5   1  12      117.49      119.90      2.02 o
   6   1  12       32.47       32.61      1.41 o
   7   1  12      118.33      102.23      1.87 o
   8   1  12      215.53      213.40      3.46 o
   9   1  12      171.35      172.45      2.76 o
  10   1  12        0.59        6.75      0.98 o
  11   1  12       30.94       25.29      1.43 o
  12   1  12      175.13      154.17      3.28 o
  13   1  12       22.72       20.65      1.65 o
  14   1  12        0.05        1.04      1.20 o
  15   1  12       38.22       38.55      2.15 o
  16   1  12        1.30        3.01      1.37 o
 -17   2  12        3.17        7.76      2.85 o
 -16   2  12       10.89        9.39      2.71 o
 -15   2  12        0.69        2.36      1.68 o
 -14   2  12       64.65       65.02      2.72 o
 -13   2  12        0.65       -0.35      1.34 o
 -12   2  12       13.36       17.33      1.67 o
 -11   2  12        9.86        8.89      1.41 o
 -10   2  12        2.58        0.53      1.17 o
  -9   2  12      133.78      138.95      2.90 o
  -8   2  12       54.61       60.02      2.01 o
  -7   2  12        0.26        1.07      0.88 o
  -6   2  12      259.04      253.33      5.91 o
  -5   2  12       84.62       78.86      2.12 o
  -4   2  12      456.34      431.44      7.14 o
  -3   2  12       10.18       11.62      1.33 o
  -2   2  12      114.77       98.74      3.20 o
  -1   2  12       47.04       45.10      2.36 o
   0   2  12      156.58      134.08      3.44 o
   1   2  12       27.31       29.42      2.03 o
   2   2  12        0.81        0.99      1.22 o
   3   2  12      240.59      248.13      5.22 o
   4   2  12        0.37       -0.18      0.96 o
   5   2  12        6.38        3.80      1.41 o
   6   2  12        1.10        2.19      1.55 o
   7   2  12      421.54      398.48      6.25 o
   8   2  12       82.17       86.37      2.37 o
   9   2  12        8.74        9.24      1.10 o
  10   2  12        0.02        1.47      0.99 o
  11   2  12        0.39        2.97      0.96 o
  12   2  12        1.68        0.00      0.96 o
  13   2  12       10.09       12.95      1.29 o
  14   2  12        0.90       -0.52      1.20 o
  15   2  12        5.06        8.31      1.49 o
 -15   3  12        0.02        0.30      2.05 o
 -14   3  12        1.13       -0.44      1.77 o
 -13   3  12        2.91        4.28      1.93 o
 -12   3  12        9.74       11.03      1.97 o
 -11   3  12        4.42        6.53      2.16 o
 -10   3  12        0.28        3.33      1.91 o
  -9   3  12       28.61       26.47      1.96 o
  -8   3  12       29.18       34.09      2.32 o
  -7   3  12       15.36       13.21      1.24 o
  -6   3  12        9.67       17.27      1.51 o
  -5   3  12      190.78      169.15      3.48 o
  -4   3  12       31.18       33.97      2.36 o
  -3   3  12      232.49      230.92      5.16 o
  -2   3  12       79.09       64.41      3.35 o
  -1   3  12       81.21       76.49      2.42 o
   0   3  12       72.10       69.59      2.19 o
   1   3  12       87.65       84.14      3.13 o
   2   3  12        3.71       -0.77      1.14 o
   3   3  12        0.40       -1.20      1.20 o
   4   3  12       35.01       36.69      2.03 o
   5   3  12       23.91       24.59      1.98 o
   6   3  12      197.23      199.00      5.06 o
   7   3  12        0.18       -0.72      1.59 o
   8   3  12      130.23      131.51      4.24 o
   9   3  12        2.55        1.87      1.75 o
  10   3  12       17.78       17.22      2.55 o
  11   3  12        4.12        7.95      2.21 o
  12   3  12        5.94        7.52      2.89 o
  13   3  12       19.09       23.75      3.36 o
 -11   4  12       59.24       59.82      5.17 o
 -10   4  12      119.98      102.65      4.63 o
  -9   4  12       43.96       40.15      3.68 o
  -8   4  12        2.60        0.32      2.62 o
  -7   4  12       14.54       14.77      2.58 o
  -6   4  12       18.29       14.52      1.94 o
  -5   4  12        1.00       -0.37      2.10 o
  -4   4  12        5.19        6.68      2.49 o
  -3   4  12        2.81        0.53      2.27 o
  -2   4  12       37.50       38.58      3.27 o
  -1   4  12       13.59        9.41      3.47 o
   0   4  12        8.42        8.75      2.24 o
   1   4  12        3.95        1.46      1.91 o
   2   4  12        3.48        1.60      2.00 o
   3   4  12       11.26       11.89      2.44 o
   4   4  12        0.03        1.01      2.10 o
   5   4  12       12.22       19.26      2.88 o
   6   4  12       42.90       46.62      3.82 o
   7   4  12       14.85       11.24      5.08 o
   8   4  12        1.19        3.23      5.61 o
   9   4  12        0.78       -1.27      3.74 o
  -1   5  12        2.93        7.04      7.48 o
 -18   1  13       12.80       16.50      3.68 o
 -17   1  13        1.59        3.55      2.28 o
 -16   1  13       30.39       27.17      3.48 o
 -15   1  13        0.76        2.60      1.70 o
 -14   1  13        0.69        2.44      1.69 o
 -13   1  13       17.09       14.43      2.14 o
 -12   1  13       26.66       27.78      1.78 o
 -11   1  13       58.87       58.62      2.25 o
 -10   1  13        8.47        7.17      1.16 o
  -9   1  13       60.40       66.29      1.81 o
  -8   1  13        0.21       -0.75      0.75 o
  -7   1  13       10.09       12.13      0.91 o
  -6   1  13      125.92      125.00      2.09 o
  -5   1  13      311.12      314.03      3.60 o
  -4   1  13      699.72      684.45      6.52 o
  -3   1  13      469.35      480.62      5.09 o
  -2   1  13       13.85       13.82      0.89 o
  -1   1  13        6.35        7.72      0.73 o
   0   1  13      148.02      145.05      2.23 o
   1   1  13        2.61        2.05      0.67 o
   2   1  13      175.85      185.25      2.68 o
   3   1  13       87.27       86.53      1.81 o
   4   1  13       37.73       35.60      1.28 o
   5   1  13        0.81       -0.24      0.77 o
   6   1  13      201.51      195.53      3.12 o
   7   1  13      952.65      954.24     10.93 o
   8   1  13      131.52      121.85      2.37 o
   9   1  13      304.28      301.39      4.00 o
  10   1  13       85.77       80.87      1.94 o
  11   1  13       21.33       29.26      1.70 o
  12   1  13        0.32        2.62      1.25 o
  13   1  13       31.02       37.91      1.86 o
  14   1  13       16.90       23.29      1.72 o
  15   1  13        1.90        1.64      1.34 o
  16   1  13        0.02        1.58      1.57 o
 -17   2  13        0.44        0.10      2.31 o
 -16   2  13        4.72        8.75      2.75 o
 -15   2  13       17.85       16.08      2.00 o
 -14   2  13        1.84       -0.03      1.45 o
 -13   2  13       21.12       17.29      1.71 o
 -12   2  13       26.87       25.38      1.86 o
 -11   2  13        1.57        0.14      1.22 o
 -10   2  13       12.45       11.02      1.37 o
  -9   2  13      106.24      102.68      2.58 o
  -8   2  13      126.53      124.60      2.59 o
  -7   2  13      120.07      107.47      2.33 o
  -6   2  13      541.51      495.42      5.97 o
  -5   2  13       62.43       64.63      1.97 o
  -4   2  13        0.57        2.34      1.25 o
  -3   2  13        9.46        4.36      1.10 o
  -2   2  13       15.00       12.59      1.13 o
  -1   2  13       10.26       13.33      1.59 o
   0   2  13        7.30        6.86      1.43 o
   1   2  13       36.19       41.55      2.28 o
   2   2  13       67.25       62.35      2.67 o
   3   2  13       89.36       87.19      3.11 o
   4   2  13       83.43       77.92      3.31 o
   5   2  13        5.07        3.98      1.04 o
   6   2  13        0.17        2.42      1.00 o
   7   2  13       43.36       46.52      1.99 o
   8   2  13       42.00       36.87      1.78 o
   9   2  13        3.74        3.87      0.97 o
  10   2  13       19.12       10.83      1.42 o
  11   2  13        1.35        2.46      1.30 o
  12   2  13       15.77       15.78      1.29 o
  13   2  13        8.42       11.52      1.24 o
  14   2  13        0.05        0.68      1.24 o
  15   2  13        1.82        2.91      1.46 o
 -15   3  13        3.26        5.40      2.30 o
 -14   3  13       13.51       10.94      2.12 o
 -13   3  13        0.04       -1.66      1.66 o
 -12   3  13        1.36        1.24      1.70 o
 -11   3  13        0.17       -1.26      1.60 o
 -10   3  13       16.55       21.13      2.04 o
  -9   3  13       25.45       30.76      2.12 o
  -8   3  13       46.79       46.94      1.99 o
  -7   3  13       41.86       40.28      1.89 o
  -6   3  13      147.74      159.04      4.76 o
  -5   3  13       25.26       34.91      2.82 o
  -4   3  13       78.92       67.92      3.41 o
  -3   3  13       97.97       98.96      3.50 o
  -2   3  13       37.18       38.04      2.14 o
  -1   3  13        2.94        0.93      1.14 o
   0   3  13       11.82       10.60      1.84 o
   1   3  13       67.23       60.79      3.66 o
   2   3  13       17.05       13.21      1.92 o
   3   3  13       77.24       68.87      3.11 o
   4   3  13       17.92       18.42      1.55 o
   5   3  13       38.41       37.07      2.96 o
   6   3  13        4.64        4.51      1.72 o
   7   3  13        6.08        7.30      1.98 o
   8   3  13        0.05        2.51      1.66 o
   9   3  13       39.12       40.21      2.72 o
  10   3  13        7.76        6.63      2.14 o
  11   3  13       13.77       16.79      3.33 o
  12   3  13        1.36        2.94      2.49 o
 -11   4  13       31.61       23.17      3.86 o
 -10   4  13       31.89       29.96      4.52 o
  -9   4  13        8.89        8.15      2.36 o
  -8   4  13        5.38        3.82      3.57 o
  -7   4  13        2.11       -1.04      3.57 o
  -6   4  13       16.96       16.56      4.53 o
  -5   4  13        0.27        1.86      3.57 o
  -4   4  13        0.01       -1.14      2.12 o
  -3   4  13        0.02       -1.47      1.74 o
  -2   4  13       19.99       13.36      3.78 o
  -1   4  13       11.40       12.91      2.18 o
   0   4  13       48.71       52.22      3.45 o
   1   4  13       20.91       16.14      2.25 o
   2   4  13        4.37        6.11      7.48 o
   3   4  13        8.91        9.54      3.72 o
   4   4  13        8.12        4.05      4.27 o
   5   4  13        2.39        3.39      6.14 o
   6   4  13       21.21       23.65      6.95 o
   7   4  13       19.21       24.06      4.71 o
   8   4  13        0.11       -1.31      3.34 o
   9   4  13        2.57        5.61      3.78 o
 -18   0  14        0.01        0.88      3.19 o
 -17   0  14       25.38       27.92      3.95 o
 -16   0  14       17.23       27.49      4.54 o
 -15   0  14      105.79      107.09      8.28 o
 -14   0  14        0.24       -2.17      2.17 o
 -13   0  14       28.26       27.63      3.47 o
 -12   0  14        1.66        5.61      2.17 o
 -11   0  14       31.51       40.45      4.37 o
 -10   0  14        6.34        3.99      1.80 o
  -9   0  14      140.74      136.99      3.95 o
  -8   0  14        0.16       -1.11      1.11 o
  -7   0  14       75.12       88.87      2.99 o
  -6   0  14       14.58       14.19      1.15 o
  -5   0  14      423.13      469.23      7.02 o
  -4   0  14      125.81      130.07      2.83 o
  -3   0  14      595.50      570.17      8.40 o
  -2   0  14       11.31        8.39      0.94 o
  -1   0  14      335.67      300.65      4.69 o
   0   0  14       27.37       27.33      1.17 o
   1   0  14      917.96      965.23     12.91 o
   2   0  14      438.21      427.00      5.82 o
   3   0  14       12.90       13.07      0.99 o
   4   0  14       58.98       69.10      1.83 o
   5   0  14     1661.28     1641.18     20.02 o
   6   0  14      197.41      206.86      3.68 o
   7   0  14     1362.99     1334.09     17.99 o
   8   0  14       69.83       66.62      2.49 o
   9   0  14       19.06       12.84      1.77 o
  10   0  14      123.74      121.00      4.16 o
  11   0  14        0.04       -0.23      1.83 o
  12   0  14       20.57       17.31      2.34 o
  13   0  14       56.98       62.79      3.68 o
  14   0  14        7.02        8.81      2.20 o
  15   0  14       18.63       22.97      2.77 o
  16   0  14        1.91       -1.44      2.20 o
 -18   1  14        0.02       -0.89      2.24 o
 -17   1  14        3.93        4.42      2.33 o
 -16   1  14        2.18        2.77      1.88 o
 -15   1  14       24.80       27.50      2.46 o
 -14   1  14      141.90      149.01      4.44 o
 -13   1  14        0.09        1.62      1.57 o
 -12   1  14       31.96       31.07      1.96 o
 -11   1  14        0.60        0.13      1.31 o
 -10   1  14       91.96       90.96      2.46 o
  -9   1  14       52.51       50.05      2.06 o
  -8   1  14      115.36      119.01      2.32 o
  -7   1  14        0.63        0.73      0.78 o
  -6   1  14        5.54        8.52      0.82 o
  -5   1  14        1.88        2.08      0.65 o
  -4   1  14      106.43      106.77      2.56 o
  -3   1  14        8.67        6.90      0.89 o
  -2   1  14       79.48       78.14      1.72 o
  -1   1  14      184.83      173.37      2.56 o
   0   1  14      142.96      129.15      2.19 o
   1   1  14      103.19      101.21      2.10 o
   2   1  14      450.38      435.98      5.05 o
   3   1  14       19.65       18.66      1.26 o
   4   1  14        0.64       -0.76      0.76 o
   5   1  14        6.57        9.26      1.15 o
   6   1  14      366.33      345.42      5.48 o
   7   1  14      112.01      129.52      3.08 o
   8   1  14       53.84       66.01      1.75 o
   9   1  14       15.71       18.63      1.13 o
  10   1  14       39.31       34.70      1.37 o
  11   1  14       38.79       37.66      1.70 o
  12   1  14        3.01        3.22      1.18 o
  13   1  14        0.78       -0.35      1.17 o
  14   1  14       19.44       26.00      1.74 o
  15   1  14        5.52        7.51      1.49 o
 -16   2  14       23.47       26.53      3.42 o
 -15   2  14       12.63        7.77      1.87 o
 -14   2  14       35.06       37.50      2.31 o
 -13   2  14       34.96       41.20      2.24 o
 -12   2  14        0.28       -1.28      1.28 o
 -11   2  14        8.39        9.60      1.53 o
 -10   2  14        4.07        2.13      1.26 o
  -9   2  14       35.77       38.60      1.75 o
  -8   2  14        0.15        4.57      1.11 o
  -7   2  14      696.63      665.70     10.38 o
  -6   2  14      119.48      124.12      3.08 o
  -5   2  14      240.85      223.63      4.34 o
  -4   2  14        0.07       -1.50      1.50 o
  -3   2  14        0.00       -1.00      1.00 o
  -2   2  14      193.79      187.71      4.13 o
  -1   2  14        1.99        1.27      1.44 o
   0   2  14       49.03       49.50      2.52 o
   1   2  14       27.19       28.88      2.05 o
   2   2  14      132.36      132.21      3.69 o
   3   2  14        3.18        3.24      1.56 o
   4   2  14        8.41        4.51      1.56 o
   5   2  14       28.02       26.09      1.46 o
   6   2  14      262.14      263.53      4.25 o
   7   2  14       53.58       54.61      2.05 o
   8   2  14       58.21       64.63      2.34 o
   9   2  14       89.97       91.99      3.10 o
  10   2  14       22.03       22.12      1.55 o
  11   2  14       22.79       19.50      1.62 o
  12   2  14       15.24       15.28      1.90 o
  13   2  14       11.73       13.06      1.85 o
  14   2  14        2.54        3.50      1.33 o
 -14   3  14        0.44        1.05      2.08 o
 -13   3  14        0.70       -1.10      1.75 o
 -12   3  14       12.83       16.59      2.19 o
 -11   3  14        1.47        0.98      1.72 o
 -10   3  14        0.21       -0.33      1.49 o
  -9   3  14        1.88        1.52      1.45 o
  -8   3  14       13.69       17.25      2.02 o
  -7   3  14        4.21        6.20      1.33 o
  -6   3  14        5.17        3.13      1.76 o
  -5   3  14        0.10       -0.64      1.43 o
  -4   3  14      129.62      128.16      6.20 o
  -3   3  14       37.56       30.46      2.04 o
  -2   3  14      215.57      202.72      4.64 o
  -1   3  14       86.49       80.73      3.66 o
   0   3  14        2.28        0.70      1.69 o
   1   3  14       23.34       27.69      2.93 o
   2   3  14        0.85       -0.15      1.59 o
   3   3  14       22.77       26.53      2.63 o
   4   3  14      105.83      120.89      8.85 o
   5   3  14       20.69       23.48      2.85 o
   6   3  14       98.75      100.67      4.09 o
   7   3  14       44.73       46.33      2.74 o
   8   3  14        0.01       -1.46      1.46 o
   9   3  14        0.22       -0.60      1.63 o
  10   3  14        7.26        6.93      2.08 o
  11   3  14       15.46       10.68      3.78 o
  12   3  14       14.80       21.60      4.84 o
 -10   4  14        2.48        2.93      3.95 o
  -9   4  14       46.42       44.36      7.21 o
  -8   4  14       14.33       13.31      7.21 o
  -7   4  14        4.62        6.11      6.41 o
  -6   4  14        0.76        0.53      3.34 o
  -5   4  14       25.34       27.52      4.91 o
  -4   4  14        2.62        2.92      3.57 o
  -3   4  14       19.03       12.97      4.27 o
  -2   4  14        0.30       -3.40      3.40 o
  -1   4  14       24.67       28.10      4.91 o
   0   4  14       10.08       14.03      4.81 o
   1   4  14        0.62        0.63      3.19 o
   2   4  14        2.97        1.60      3.40 o
   3   4  14        0.14       -1.26      3.21 o
   4   4  14       24.28       26.42      4.71 o
   5   4  14        4.39        0.21      8.55 o
   6   4  14       10.65        6.35      6.14 o
   7   4  14        1.10        1.87      3.40 o
   8   4  14        2.48        3.04      3.57 o
 -17   1  15       18.03       13.68      2.76 o
 -16   1  15        4.16        4.86      1.98 o
 -15   1  15        6.28       10.20      2.07 o
 -14   1  15        1.11        1.15      1.86 o
 -13   1  15        1.54       -0.24      1.60 o
 -12   1  15       75.52       83.59      2.76 o
 -11   1  15        0.26       -0.29      1.20 o
 -10   1  15       12.93       15.97      1.43 o
  -9   1  15      123.69      132.88      2.73 o
  -8   1  15       61.67       63.88      1.75 o
  -7   1  15      371.30      377.35      5.82 o
  -6   1  15      104.83      107.24      2.01 o
  -5   1  15      157.70      173.19      2.49 o
  -4   1  15       12.39       16.91      1.02 o
  -3   1  15       13.84       15.69      1.07 o
  -2   1  15        0.36        1.79      0.76 o
  -1   1  15        9.93       13.83      0.92 o
   0   1  15        0.00        0.41      0.70 o
   1   1  15      333.79      338.88      4.18 o
   2   1  15        0.35       -0.74      0.74 o
   3   1  15       21.62       25.09      1.30 o
   4   1  15      138.67      115.90      2.66 o
   5   1  15       40.20       38.38      1.69 o
   6   1  15        2.22        2.86      1.35 o
   7   1  15        2.96        1.22      0.99 o
   8   1  15        5.41       10.34      1.15 o
   9   1  15       13.12       15.28      1.10 o
  10   1  15        3.31        4.28      0.99 o
  11   1  15        7.78        5.35      1.09 o
  12   1  15        0.43       -0.42      1.08 o
  13   1  15        6.43        8.30      1.33 o
  14   1  15        2.04        2.09      1.31 o
  15   1  15        0.00       -1.29      1.29 o
 -16   2  15       14.99       12.02      2.70 o
 -15   2  15        2.49        1.56      1.77 o
 -14   2  15        0.19       -1.07      1.41 o
 -13   2  15        2.74        3.04      1.43 o
 -12   2  15        4.50        2.95      1.40 o
 -11   2  15        5.91        7.96      1.46 o
 -10   2  15        9.09       10.09      1.52 o
  -9   2  15        8.38        9.66      1.33 o
  -8   2  15      431.40      409.46      5.37 o
  -7   2  15        0.06        3.80      1.20 o
  -6   2  15      619.56      556.69      7.12 o
  -5   2  15        9.93       10.25      1.52 o
  -4   2  15        2.05        1.15      1.23 o
  -3   2  15       29.09       30.58      1.63 o
  -2   2  15      111.57      100.79      2.32 o
  -1   2  15        0.06       -0.81      1.29 o
   0   2  15       73.93       77.74      3.22 o
   1   2  15        1.09        0.44      1.29 o
   2   2  15       59.86       76.27      2.68 o
   3   2  15       88.40       76.20      2.77 o
   4   2  15        3.25       -0.47      1.35 o
   5   2  15       36.89       36.85      1.53 o
   6   2  15       39.99       43.66      1.80 o
   7   2  15       11.98        7.86      1.32 o
   8   2  15        2.77        1.30      1.37 o
   9   2  15       15.41       16.38      1.70 o
  10   2  15        2.45        2.49      1.45 o
  11   2  15       27.32       29.77      2.24 o
  12   2  15        0.01       -1.38      1.51 o
  13   2  15        1.92        5.07      1.72 o
 -14   3  15        0.35        1.70      1.90 o
 -13   3  15        4.31        5.63      1.98 o
 -12   3  15        0.01       -1.02      1.59 o
 -11   3  15        6.72        7.99      1.86 o
 -10   3  15        0.06       -0.33      1.50 o
  -9   3  15        0.07        3.81      1.68 o
  -8   3  15       11.45       11.88      3.14 o
  -7   3  15       77.93       88.36      3.33 o
  -6   3  15       28.76       26.68      4.09 o
  -5   3  15        4.35        7.42      2.31 o
  -4   3  15       11.92       10.23      2.48 o
  -3   3  15       33.92       32.74      2.34 o
  -2   3  15        3.37        7.06      2.10 o
  -1   3  15        5.82        2.65      1.81 o
   0   3  15        4.22        2.50      1.79 o
   1   3  15       18.56       21.31      2.93 o
   2   3  15        4.56        4.87      2.31 o
   3   3  15       48.15       49.38      4.63 o
   4   3  15        4.96        5.11      2.26 o
   5   3  15        3.78        3.24      2.26 o
   6   3  15        7.71        9.50      2.44 o
   7   3  15        0.67        3.16      2.26 o
   8   3  15        2.04       -0.18      2.11 o
   9   3  15       24.66       19.86      3.49 o
  10   3  15        5.43        9.40      2.58 o
  11   3  15        3.09       -1.54      2.66 o
  -9   4  15        8.52       15.23      4.91 o
  -8   4  15        0.43       -3.47      3.47 o
  -7   4  15       13.98        9.55      7.75 o
  -6   4  15        3.56        0.66      3.95 o
  -5   4  15        0.40        4.27      3.78 o
  -4   4  15        6.49        6.68      4.16 o
  -3   4  15        0.26        1.34      3.78 o
  -2   4  15        7.90        3.31      3.95 o
  -1   4  15       15.79       18.84      6.95 o
   0   4  15        0.22       -2.94      3.02 o
   1   4  15        0.06       -3.19      3.19 o
   2   4  15        6.91        2.39      3.57 o
   3   4  15        2.33        2.36      3.57 o
   4   4  15        0.53       -3.74      3.74 o
   5   4  15        3.36        0.70      3.57 o
   6   4  15        5.73        5.20      3.57 o
   7   4  15        1.49       -0.11      3.57 o
 -17   0  16        0.90       -2.20      2.20 o
 -16   0  16      103.64      117.11      5.81 o
 -15   0  16        2.16        3.55      2.43 o
 -14   0  16      109.68      124.34      5.35 o
 -13   0  16       23.25       27.53      5.35 o
 -12   0  16       30.35       45.08      3.32 o
 -11   0  16        0.01       -0.83      1.68 o
 -10   0  16       64.71       74.19      3.36 o
  -9   0  16       55.53       55.37      2.92 o
  -8   0  16      213.46      235.94      5.54 o
  -7   0  16       91.50       92.99      4.63 o
  -6   0  16       60.97       63.22      2.42 o
  -5   0  16       19.47       20.88      1.59 o
  -4   0  16       48.83       43.72      2.02 o
  -3   0  16       96.58       97.23      2.51 o
  -2   0  16       18.84       23.00      1.38 o
  -1   0  16       10.86       12.70      1.23 o
   0   0  16     1327.77     1294.38     17.18 o
   1   0  16        0.67       -0.80      0.80 o
   2   0  16        3.79        0.57      0.84 o
   3   0  16      389.40      371.88      5.37 o
   4   0  16     2760.35     2757.79     32.95 o
   5   0  16      133.87      124.06      4.42 o
   6   0  16      573.52      605.74      8.27 o
   7   0  16        9.73        3.16      1.33 o
   8   0  16      272.89      272.61      5.89 o
   9   0  16       15.46       10.87      1.66 o
  10   0  16      160.79      180.62      5.33 o
  11   0  16        0.71        1.30      1.55 o
  12   0  16        3.98        5.40      1.94 o
  13   0  16        9.02       12.87      4.55 o
  14   0  16       38.81       53.50      3.36 o
 -17   1  16        4.62        3.98      2.37 o
 -16   1  16        3.16        5.35      1.95 o
 -15   1  16       51.85       54.64      3.19 o
 -14   1  16        2.44        0.76      1.58 o
 -13   1  16        2.37        2.49      1.62 o
 -12   1  16       56.49       66.32      2.50 o
 -11   1  16       25.74       23.70      1.75 o
 -10   1  16       60.82       66.28      2.39 o
  -9   1  16       85.32       90.83      2.53 o
  -8   1  16       68.70       70.58      1.93 o
  -7   1  16        1.32        3.07      0.85 o
  -6   1  16       24.84       30.01      1.11 o
  -5   1  16      164.03      161.91      2.50 o
  -4   1  16      105.50      102.25      2.28 o
  -3   1  16       40.84       42.21      1.67 o
  -2   1  16      172.51      160.86      2.97 o
  -1   1  16      179.60      173.46      3.25 o
   0   1  16        6.87        5.33      0.98 o
   1   1  16      432.89      420.29      6.08 o
   2   1  16       73.32       68.60      2.45 o
   3   1  16       32.26       34.38      1.59 o
   4   1  16        0.92       -1.35      1.35 o
   5   1  16      333.85      310.80      5.02 o
   6   1  16       90.01       81.33      2.43 o
   7   1  16        3.30        0.27      1.01 o
   8   1  16        0.03       -0.28      0.94 o
   9   1  16        3.61        3.75      1.16 o
  10   1  16        6.81        6.09      1.06 o
  11   1  16       42.12       46.46      1.78 o
  12   1  16        0.00       -1.23      1.23 o
  13   1  16        1.05        0.60      1.17 o
  14   1  16        2.73        2.18      1.34 o
 -15   2  16        1.95       -0.22      1.70 o
 -14   2  16       16.68       18.07      2.18 o
 -13   2  16        3.43        5.11      1.60 o
 -12   2  16        4.07        4.73      1.41 o
 -11   2  16        6.33        9.13      1.53 o
 -10   2  16        0.08       -1.27      1.28 o
  -9   2  16       32.78       31.19      1.56 o
  -8   2  16        0.44        0.90      0.89 o
  -7   2  16        8.52        9.52      1.18 o
  -6   2  16       33.48       25.01      1.85 o
  -5   2  16        2.63        0.08      2.31 o
  -4   2  16       63.81       56.31      2.34 o
  -3   2  16      114.79      106.27      2.54 o
  -2   2  16       49.79       52.29      2.52 o
  -1   2  16      107.54      103.65      3.14 o
   0   2  16      113.33      110.24      3.17 o
   1   2  16      107.23      102.60      3.58 o
   2   2  16      173.42      146.43      4.54 o
   3   2  16       26.70       26.34      2.12 o
   4   2  16       75.68       67.73      2.92 o
   5   2  16      106.73       98.84      2.76 o
   6   2  16       14.57       15.12      1.27 o
   7   2  16      118.27      113.74      3.21 o
   8   2  16       35.09       31.59      2.02 o
   9   2  16        3.12        0.63      1.39 o
  10   2  16        0.16        1.44      1.47 o
  11   2  16        7.16       11.92      1.77 o
  12   2  16        5.22        3.01      1.59 o
  13   2  16        9.88       12.80      2.23 o
 -13   3  16        0.48        0.88      2.64 o
 -12   3  16        0.60       -0.51      1.61 o
 -11   3  16        8.04        8.14      1.74 o
 -10   3  16        4.37        3.71      2.01 o
  -9   3  16        0.00        1.78      1.68 o
  -8   3  16        2.90        6.20      2.04 o
  -7   3  16        0.07        4.39      2.01 o
  -6   3  16        0.14       -0.41      2.11 o
  -5   3  16        0.19       -1.07      1.97 o
  -4   3  16        0.64       -1.99      1.99 o
  -3   3  16       38.45       33.10      3.17 o
  -2   3  16       45.77       46.57      3.54 o
  -1   3  16        5.75       10.16      2.53 o
   0   3  16       17.11       18.29      2.73 o
   1   3  16        2.15       -1.99      1.99 o
   2   3  16        7.60        4.67      2.14 o
   3   3  16        3.16       -0.96      2.06 o
   4   3  16        7.89       13.80      2.58 o
   5   3  16        0.00        2.43      2.20 o
   6   3  16       37.00       40.18      3.40 o
   7   3  16       39.64       37.53      3.93 o
   8   3  16        0.00        0.48      2.03 o
   9   3  16        1.60       -0.61      2.20 o
  10   3  16        6.12       11.65      3.24 o
  -8   4  16        2.54        4.38      3.95 o
  -7   4  16        2.86        5.55      4.33 o
  -6   4  16        7.93        6.89      3.95 o
  -5   4  16       21.24       30.16      5.29 o
  -4   4  16       73.48       54.76      6.42 o
  -3   4  16       44.95       40.72     10.15 o
  -2   4  16        0.05       -2.94      3.40 o
  -1   4  16        0.02       -2.61      3.34 o
   0   4  16        2.63       -3.02      3.02 o
   1   4  16        0.84       -2.20      5.34 o
   2   4  16        1.40       -2.36      3.19 o
   3   4  16        6.80        3.99      3.57 o
   4   4  16        8.99        3.39      6.14 o
   5   4  16        0.01       -0.14      3.57 o
 -16   1  17        3.57        4.90      1.98 o
 -15   1  17        0.24        1.32      1.72 o
 -14   1  17        0.60        1.79      1.72 o
 -13   1  17        4.81        4.72      1.75 o
 -12   1  17       58.94       62.82      3.54 o
 -11   1  17       18.41       21.30      2.39 o
 -10   1  17      335.00      333.92      5.26 o
  -9   1  17       92.14       99.63      2.50 o
  -8   1  17      373.34      372.15      5.05 o
  -7   1  17       69.02       70.58      1.77 o
  -6   1  17       54.46       45.64      1.36 o
  -5   1  17        9.69        9.06      0.94 o
  -4   1  17        1.97        1.97      1.06 o
  -3   1  17        2.07        1.56      1.02 o
  -2   1  17       14.36       15.24      1.29 o
  -1   1  17       13.00       12.86      1.62 o
   0   1  17       35.43       41.84      1.70 o
   1   1  17       13.32       12.02      1.17 o
   2   1  17      277.86      283.06      4.63 o
   3   1  17      384.33      388.70      5.91 o
   4   1  17      333.31      346.29      5.47 o
   5   1  17        3.24       -1.79      1.95 o
   6   1  17        6.68        3.75      1.20 o
   7   1  17        6.26        7.01      1.31 o
   8   1  17       10.67       11.73      1.21 o
   9   1  17        0.53        1.51      1.29 o
  10   1  17        1.47        1.17      1.38 o
  11   1  17        1.67        0.91      1.55 o
  12   1  17        0.28       -0.83      0.97 o
  13   1  17        1.94        3.47      1.21 o
 -15   2  17        0.01        0.27      1.74 o
 -14   2  17        0.29        2.55      1.90 o
 -13   2  17       24.30       24.24      2.10 o
 -12   2  17        0.25       -0.34      1.41 o
 -11   2  17        4.64        5.07      1.85 o
 -10   2  17       19.03       23.19      1.59 o
  -9   2  17       86.35       89.20      2.41 o
  -8   2  17        0.01       -0.45      1.09 o
  -7   2  17        0.71        0.61      0.95 o
  -6   2  17        5.16        4.84      1.49 o
  -5   2  17       13.46       15.11      2.07 o
  -4   2  17        6.95        9.58      1.13 o
  -3   2  17       17.91       21.22      1.28 o
  -2   2  17        5.44        2.92      1.50 o
  -1   2  17       44.98       37.28      2.38 o
   0   2  17        3.63        3.49      1.61 o
   1   2  17       99.69       82.51      3.18 o
   2   2  17        1.99        4.62      1.62 o
   3   2  17       36.05       35.99      2.30 o
   4   2  17       15.10       11.75      1.92 o
   5   2  17        1.24       -1.44      1.55 o
   6   2  17       12.93       12.86      1.42 o
   7   2  17        0.01       -0.49      1.30 o
   8   2  17       22.62       28.58      2.71 o
   9   2  17        2.49        3.37      1.45 o
  10   2  17        0.14        2.27      1.47 o
  11   2  17        0.01       -1.39      1.39 o
  12   2  17        0.12       -1.68      1.79 o
 -12   3  17        1.89        2.63      2.15 o
 -11   3  17        0.00        1.94      2.94 o
 -10   3  17       22.11       25.80      3.65 o
  -9   3  17        2.75        2.36      2.17 o
  -8   3  17        1.71        0.52      2.63 o
  -7   3  17        5.72        9.92      2.22 o
  -6   3  17        0.06        0.31      1.88 o
  -5   3  17       15.16       17.42      3.12 o
  -4   3  17        0.26        2.02      2.17 o
  -3   3  17        0.07        2.86      2.11 o
  -2   3  17       10.42       11.66      3.47 o
  -1   3  17        1.35       -0.07      2.06 o
   0   3  17        0.34        0.23      2.20 o
   1   3  17        0.80        1.48      2.11 o
   2   3  17        5.13        2.00      2.14 o
   3   3  17        0.18        2.00      2.14 o
   4   3  17       13.38       23.28      3.33 o
   5   3  17       11.97        8.06      3.55 o
   6   3  17      117.61      130.04      5.26 o
   7   3  17       11.81        8.74      2.32 o
   8   3  17        1.16        1.70      2.07 o
   9   3  17        9.81       10.86      2.65 o
  -7   4  17        7.41        1.60      3.78 o
  -6   4  17        0.56       -3.57      3.57 o
  -5   4  17       15.28        9.91      6.14 o
  -4   4  17       25.33       18.44      6.41 o
  -3   4  17        5.62        8.28      4.16 o
  -2   4  17        0.91       -0.83      5.61 o
  -1   4  17        9.81       20.86      4.91 o
   0   4  17        0.06       -2.33      3.74 o
   1   4  17        0.11        1.10      4.54 o
   2   4  17        2.66       -0.48      3.57 o
   3   4  17        3.15        0.48      3.57 o
   4   4  17        0.42        1.07      3.78 o
 -16   0  18       36.92       38.83      3.76 o
 -15   0  18       89.08       93.98      5.10 o
 -14   0  18       48.97       54.66      3.63 o
 -13   0  18       27.73       31.88      2.98 o
 -12   0  18      247.35      257.71      6.68 o
 -11   0  18       19.78       16.96      2.38 o
 -10   0  18      270.06      282.20      7.09 o
  -9   0  18        2.92        1.71      2.16 o
  -8   0  18       39.94       38.72      2.47 o
  -7   0  18        3.59        3.90      1.44 o
  -6   0  18        5.47        4.57      1.40 o
  -5   0  18       16.26       16.15      1.52 o
  -4   0  18        0.31       -0.20      0.94 o
  -3   0  18       74.01       72.16      2.26 o
  -2   0  18       11.56       11.12      1.20 o
  -1   0  18      102.53       99.68      2.48 o
   0   0  18       49.42       53.96      2.47 o
   1   0  18      376.80      357.22      5.54 o
   2   0  18      327.30      287.71      4.39 o
   3   0  18       43.58       43.12      1.57 o
   4   0  18      139.81      132.51      2.65 o
   5   0  18      165.06      174.52      3.14 o
   6   0  18       21.49       24.06      1.50 o
   7   0  18        0.30        0.52      1.08 o
   8   0  18       39.29       36.86      2.16 o
   9   0  18       13.60       10.94      1.64 o
  10   0  18        2.39        6.94      1.80 o
  11   0  18        0.06       -0.06      1.65 o
  12   0  18        4.50        6.91      1.98 o
  13   0  18       20.78       36.62      3.09 o
 -15   1  18        7.90        4.44      1.89 o
 -14   1  18        0.39        1.19      1.64 o
 -13   1  18        1.11        3.29      1.64 o
 -12   1  18        1.47        3.46      1.52 o
 -11   1  18      196.19      209.12      3.78 o
 -10   1  18       19.06       30.36      2.09 o
  -9   1  18      163.83      157.62      3.12 o
  -8   1  18        7.56        6.97      1.11 o
  -7   1  18       27.49       26.25      1.23 o
  -6   1  18       30.90       33.14      1.15 o
  -5   1  18        9.91       10.25      1.03 o
  -4   1  18       32.22       27.59      1.14 o
  -3   1  18        6.34        4.57      1.05 o
  -2   1  18       82.33       81.38      2.36 o
  -1   1  18        5.83       11.20      1.23 o
   0   1  18      237.55      219.73      4.45 o
   1   1  18       38.13       46.18      1.87 o
   2   1  18      106.79      113.75      2.84 o
   3   1  18      180.66      188.68      3.74 o
   4   1  18        3.87       -0.77      1.18 o
   5   1  18       52.38       58.56      2.15 o
   6   1  18      108.58      107.23      2.97 o
   7   1  18        1.72        1.96      1.29 o
   8   1  18       45.81       43.53      2.27 o
   9   1  18        6.96        8.09      1.52 o
  10   1  18        3.78        3.55      1.74 o
  11   1  18        0.00        0.23      1.55 o
  12   1  18        8.07        9.39      1.85 o
 -14   2  18        0.00        1.71      1.77 o
 -13   2  18        1.12        1.98      1.56 o
 -12   2  18        7.31        7.79      1.76 o
 -11   2  18        0.83        0.52      1.22 o
 -10   2  18       82.77       94.01      2.59 o
  -9   2  18        0.31        2.28      1.45 o
  -8   2  18       23.16       18.59      1.84 o
  -7   2  18        4.43        2.77      1.80 o
  -6   2  18       11.54        9.23      1.61 o
  -5   2  18       49.53       48.21      2.09 o
  -4   2  18       38.25       42.78      1.88 o
  -3   2  18       89.29       84.70      3.66 o
  -2   2  18       46.53       43.26      2.77 o
  -1   2  18        0.06       -1.43      1.43 o
   0   2  18       19.09       14.25      1.93 o
   1   2  18        8.48       14.46      2.00 o
   2   2  18        7.06        7.13      1.79 o
   3   2  18       46.73       52.00      2.89 o
   4   2  18       19.02       19.91      2.21 o
   5   2  18       18.99       19.41      2.18 o
   6   2  18       47.70       49.73      2.81 o
   7   2  18        0.07       -0.25      1.65 o
   8   2  18        2.34       -1.28      1.72 o
   9   2  18        3.05        0.97      1.74 o
  10   2  18       11.09       10.17      2.11 o
  11   2  18       19.43       26.85      4.02 o
 -11   3  18       20.13       19.21      3.53 o
 -10   3  18        1.35        0.43      2.58 o
  -9   3  18       11.21       10.15      3.11 o
  -8   3  18       17.13       16.46      2.64 o
  -7   3  18       37.36       45.96      4.33 o
  -6   3  18        6.85        5.67      2.11 o
  -5   3  18        0.63       -0.51      1.89 o
  -4   3  18       34.58       33.82      3.22 o
  -3   3  18       17.15       22.47      2.56 o
  -2   3  18        0.08        1.90      1.98 o
  -1   3  18       13.62       18.61      2.50 o
   0   3  18        1.30        1.86      1.84 o
   1   3  18       16.84       11.35      2.31 o
   2   3  18       10.33        8.35      2.13 o
   3   3  18       13.65       12.78      2.28 o
   4   3  18       29.50       34.41      2.96 o
   5   3  18       32.92       34.02      2.94 o
   6   3  18        0.09        0.47      2.00 o
   7   3  18        5.83        6.44      2.24 o
   8   3  18        0.97        0.27      2.31 o
  -4   4  18        2.86        5.67      4.81 o
  -3   4  18        0.03        3.79      4.81 o
  -2   4  18        5.60        6.95      4.16 o
  -1   4  18        5.59        7.43      3.95 o
   0   4  18        0.35       -2.50      3.57 o
   1   4  18        0.09       -3.57      3.57 o
 -15   1  19        2.68        2.16      1.84 o
 -14   1  19        0.96       -0.23      1.54 o
 -13   1  19        4.06        1.49      1.48 o
 -12   1  19        4.53        4.38      1.52 o
 -11   1  19        2.39        5.63      1.34 o
 -10   1  19        0.20        2.47      1.24 o
  -9   1  19       14.96       17.88      1.41 o
  -8   1  19        1.14       -0.71      0.94 o
  -7   1  19      103.85       94.02      2.15 o
  -6   1  19       42.62       36.90      1.56 o
  -5   1  19       16.80       17.77      1.13 o
  -4   1  19       31.11       30.18      2.48 o
  -3   1  19       37.00       43.84      1.96 o
  -2   1  19       28.06       26.43      1.57 o
  -1   1  19      218.79      197.77      3.71 o
   0   1  19       74.81       79.98      2.94 o
   1   1  19      561.40      552.26      7.83 o
   2   1  19      210.03      197.94      5.81 o
   3   1  19      145.89      155.47      3.71 o
   4   1  19       25.09       18.33      1.85 o
   5   1  19        4.55        3.95      1.32 o
   6   1  19        9.71        6.97      1.43 o
   7   1  19       65.85       78.85      2.78 o
   8   1  19        0.08       -0.76      1.29 o
   9   1  19       10.95       16.31      1.65 o
  10   1  19        1.20        1.64      1.34 o
  11   1  19        0.84        3.44      1.68 o
 -13   2  19        8.90       10.20      1.64 o
 -12   2  19        0.49       -0.17      1.29 o
 -11   2  19        3.95        1.59      1.29 o
 -10   2  19        5.05        4.09      1.31 o
  -9   2  19       39.32       40.94      2.60 o
  -8   2  19       65.24       71.15      2.51 o
  -7   2  19       20.75       18.67      1.91 o
  -6   2  19        0.06       -0.81      1.39 o
  -5   2  19        6.39        6.97      1.58 o
  -4   2  19        8.26        8.57      1.57 o
  -3   2  19        0.69        2.16      1.19 o
  -2   2  19       38.48       36.89      2.83 o
  -1   2  19       13.97       13.46      2.08 o
   0   2  19       65.32       62.31      3.12 o
   1   2  19        0.45        0.86      1.76 o
   2   2  19       67.64       68.05      3.35 o
   3   2  19        9.20        8.92      2.03 o
   4   2  19        0.00       -1.61      1.65 o
   5   2  19       20.81       16.87      2.24 o
   6   2  19        1.97        0.81      1.71 o
   7   2  19        3.29        1.84      1.84 o
   8   2  19       87.54      111.68      4.19 o
   9   2  19        0.00       -1.52      1.75 o
  10   2  19        2.12        4.00      1.90 o
 -10   3  19        0.01        2.74      2.90 o
  -9   3  19        1.20        3.94      2.90 o
  -8   3  19        0.06        1.57      2.26 o
  -7   3  19       21.05       27.59      2.95 o
  -6   3  19        3.80        5.58      2.08 o
  -5   3  19        1.19        2.77      2.08 o
  -4   3  19        0.63        4.14      2.12 o
  -3   3  19        3.01        0.32      1.93 o
  -2   3  19        0.43        1.14      1.96 o
  -1   3  19        0.42        1.62      1.88 o
   0   3  19        3.47        1.77      2.01 o
   1   3  19        0.00       -1.01      1.88 o
   2   3  19       12.42       14.46      2.37 o
   3   3  19        0.84        3.08      2.08 o
   4   3  19       14.66       16.00      2.40 o
   5   3  19        0.45       -0.38      2.04 o
   6   3  19       13.32       10.18      2.36 o
   7   3  19        2.19        0.99      2.12 o
 -14   0  20       49.02       49.04      3.49 o
 -13   0  20      344.78      359.88      8.58 o
 -12   0  20      105.71      103.50      4.47 o
 -11   0  20      313.83      315.16      7.55 o
 -10   0  20       70.67       65.86      7.21 o
  -9   0  20        0.88       -1.09      1.76 o
  -8   0  20       23.65       26.88      2.44 o
  -7   0  20       34.03       29.95      2.21 o
  -6   0  20        2.55        1.50      1.44 o
  -5   0  20       35.50       35.57      2.08 o
  -4   0  20       13.54       11.90      1.50 o
  -3   0  20        0.09        1.64      1.23 o
  -2   0  20      136.59      130.91      3.00 o
  -1   0  20       10.07       11.05      1.33 o
   0   0  20      487.85      487.71      7.27 o
   1   0  20       30.61       30.56      2.21 o
   2   0  20       16.49       10.38      1.17 o
   3   0  20        5.16        6.65      1.06 o
   4   0  20       87.68       80.77      3.38 o
   5   0  20       50.15       50.05      2.93 o
   6   0  20        2.34        2.96      1.54 o
   7   0  20       29.39       29.97      1.92 o
   8   0  20        0.27        2.78      1.42 o
   9   0  20        0.56        1.50      1.29 o
  10   0  20       15.57       20.18      1.98 o
  11   0  20       40.20       52.75      3.01 o
 -14   1  20        5.10        1.17      1.54 o
 -13   1  20       10.95       13.77      1.80 o
 -12   1  20       44.92       45.27      2.27 o
 -11   1  20       13.08       13.97      1.60 o
 -10   1  20        0.68        0.12      1.15 o
  -9   1  20        0.01       -0.51      1.03 o
  -8   1  20        1.09        1.65      1.05 o
  -7   1  20       16.02       16.50      1.28 o
  -6   1  20       13.59       13.95      1.32 o
  -5   1  20       18.34       19.13      1.15 o
  -4   1  20       46.24       44.67      1.98 o
  -3   1  20       35.75       40.62      1.86 o
  -2   1  20       23.19       21.65      1.79 o
  -1   1  20       93.22      105.83      2.75 o
   0   1  20       44.61       54.57      2.46 o
   1   1  20       52.33       58.75      3.31 o
   2   1  20       83.46       78.25      2.73 o
   3   1  20        0.59       -1.18      1.18 o
   4   1  20        4.42        1.61      1.29 o
   5   1  20        1.33        0.19      1.27 o
   6   1  20       16.56       16.08      1.56 o
   7   1  20        0.11        0.40      1.29 o
   8   1  20        0.42       -0.31      1.32 o
   9   1  20        0.12       -1.37      1.37 o
  10   1  20        1.27        0.52      1.57 o
 -12   2  20        0.66        0.52      1.44 o
 -11   2  20       10.50        7.80      2.14 o
 -10   2  20        2.68        4.79      2.08 o
  -9   2  20       30.31       34.23      2.33 o
  -8   2  20        0.10       -0.01      1.63 o
  -7   2  20        0.91        0.67      1.55 o
  -6   2  20        4.57        2.05      1.53 o
  -5   2  20       49.66       56.75      2.74 o
  -4   2  20       45.50       41.11      2.63 o
  -3   2  20        8.98        9.16      1.82 o
  -2   2  20        2.72        4.83      1.93 o
  -1   2  20       37.20       49.27      2.98 o
   0   2  20        0.15        0.38      1.84 o
   1   2  20       89.90      103.79      3.94 o
   2   2  20        0.06       -1.74      1.74 o
   3   2  20       46.40       40.13      4.81 o
   4   2  20       11.04        4.64      1.92 o
   5   2  20       16.53       14.94      2.27 o
   6   2  20        1.89       -1.79      1.79 o
   7   2  20        6.63        5.64      2.01 o
   8   2  20        2.88        1.78      1.98 o
   9   2  20       11.98       15.22      2.96 o
  -9   3  20       13.94       12.15      3.53 o
  -8   3  20        0.41        2.60      2.74 o
  -7   3  20        6.19        5.13      2.53 o
  -6   3  20        5.01        5.92      2.48 o
  -5   3  20       18.94       20.43      3.11 o
  -4   3  20        0.02       -1.91      1.91 o
  -3   3  20        0.01        0.38      2.01 o
  -2   3  20        1.18       -0.07      1.98 o
  -1   3  20        0.59       -2.08      2.08 o
   0   3  20        8.45        8.08      2.22 o
   1   3  20       11.64       13.45      3.78 o
   2   3  20        2.21       -2.28      2.34 o
   3   3  20        9.93        4.68      2.18 o
   4   3  20        1.72       -1.84      1.84 o
   5   3  20        0.84       -2.03      2.03 o
 -13   1  21       59.91       64.45      2.70 o
 -12   1  21        0.54       -1.00      1.38 o
 -11   1  21        0.71       -0.94      1.34 o
 -10   1  21        5.05        4.12      1.27 o
  -9   1  21        1.85       -0.33      1.07 o
  -8   1  21       15.43       12.03      1.18 o
  -7   1  21        1.04       -0.24      1.27 o
  -6   1  21        0.04       -0.06      1.17 o
  -5   1  21        0.12        2.08      1.37 o
  -4   1  21       31.98       30.01      1.93 o
  -3   1  21        3.52        3.43      1.35 o
  -2   1  21       14.79       11.79      1.56 o
  -1   1  21       67.03       65.98      2.62 o
   0   1  21        3.22        6.38      1.42 o
   1   1  21        2.42        1.40      1.35 o
   2   1  21        2.72        3.10      1.32 o
   3   1  21       24.63       21.26      2.31 o
   4   1  21        0.11       -1.18      1.18 o
   5   1  21        0.00       -1.18      1.18 o
   6   1  21       13.76       13.54      1.61 o
   7   1  21        7.68       10.98      1.60 o
   8   1  21       14.08       13.36      1.83 o
   9   1  21        0.17       -1.51      1.51 o
 -11   2  21        1.81       -0.91      1.70 o
 -10   2  21        7.73       10.64      2.04 o
  -9   2  21       23.37       26.42      2.33 o
  -8   2  21        0.41        0.65      1.68 o
  -7   2  21        0.30        1.07      1.58 o
  -6   2  21        0.01        1.33      1.55 o
  -5   2  21       35.62       39.83      2.35 o
  -4   2  21       21.31       28.40      2.96 o
  -3   2  21        0.12        2.81      1.94 o
  -2   2  21       57.59       54.93      3.11 o
  -1   2  21      149.97      160.48      6.07 o
   0   2  21       98.46       98.99      3.93 o
   1   2  21       12.13       16.73      2.32 o
   2   2  21       10.20        6.44      2.67 o
   3   2  21       42.55       45.26      2.93 o
   4   2  21       11.43        7.63      2.04 o
   5   2  21       12.18       11.72      2.13 o
   6   2  21        0.25       -1.72      1.72 o
   7   2  21        7.09        6.18      2.01 o
   8   2  21        1.46       -0.27      1.92 o
  -7   3  21       29.57       39.30      3.52 o
  -6   3  21       31.87       40.34      3.58 o
  -5   3  21       53.78       59.47      3.65 o
  -4   3  21        6.30       10.25      2.50 o
  -3   3  21        0.29       -1.94      1.94 o
  -2   3  21        4.67       -0.19      2.18 o
  -1   3  21        3.58        4.44      2.15 o
   0   3  21        4.06        3.76      2.18 o
   1   3  21       11.46       10.25      2.38 o
   2   3  21        0.08       -0.95      1.96 o
   3   3  21        4.82        2.72      2.18 o
 -13   0  22       15.27       10.90      2.47 o
 -12   0  22       15.02       18.44      2.64 o
 -11   0  22        2.57        4.55      2.14 o
 -10   0  22       95.07      103.50      4.24 o
  -9   0  22       90.33       88.77      3.91 o
  -8   0  22       15.77       11.75      1.89 o
  -7   0  22       67.41       70.28      3.55 o
  -6   0  22       19.42       16.64      1.83 o
  -5   0  22       46.87       47.78      2.44 o
  -4   0  22      148.06      147.53      3.87 o
  -3   0  22      132.53      121.07      3.26 o
  -2   0  22      146.63      140.58      4.16 o
  -1   0  22      279.63      276.22      6.38 o
   0   0  22       29.87       23.52      3.06 o
   1   0  22        0.19       -1.78      1.78 o
   2   0  22       12.34        8.12      1.91 o
   3   0  22        2.16       -1.50      1.78 o
   4   0  22       25.03       39.00      5.88 o
   5   0  22        0.39        0.53      3.74 o
   6   0  22       13.47       19.23      4.81 o
   7   0  22        0.22       -3.74      3.74 o
   8   0  22        3.31        3.74      4.27 o
   9   0  22        3.67        3.55      1.50 o
 -12   1  22       15.02       13.87      2.05 o
 -11   1  22        5.17        2.20      1.38 o
 -10   1  22        2.63        2.55      1.21 o
  -9   1  22        0.00       -0.26      1.10 o
  -8   1  22        4.70        5.92      1.46 o
  -7   1  22       11.79       12.68      1.88 o
  -6   1  22        2.00        1.94      1.50 o
  -5   1  22        0.83        1.61      1.40 o
  -4   1  22        9.20        9.79      1.61 o
  -3   1  22       28.12       24.84      1.95 o
  -2   1  22       44.75       45.06      2.29 o
  -1   1  22       34.67       31.43      2.01 o
   0   1  22       65.74       65.15      2.53 o
   1   1  22        5.21        1.46      1.32 o
   2   1  22       12.66       10.30      1.47 o
   3   1  22        0.79       -1.22      1.22 o
   4   1  22        2.64        0.17      1.26 o
   5   1  22       24.38       24.35      1.99 o
   6   1  22        1.71        1.11      1.52 o
   7   1  22        1.23        3.61      1.72 o
   8   1  22        1.69        1.75      1.64 o
 -10   2  22        3.61        1.35      1.78 o
  -9   2  22        4.00        5.75      1.90 o
  -8   2  22        0.20        1.12      1.64 o
  -7   2  22        0.07       -0.31      1.80 o
  -6   2  22       13.53       14.55      2.36 o
  -5   2  22        2.91        2.68      1.96 o
  -4   2  22       26.37       30.78      2.66 o
  -3   2  22        1.73        0.08      1.93 o
  -2   2  22       69.60       81.27      3.79 o
  -1   2  22       13.16       15.50      2.32 o
   0   2  22       33.88       35.88      2.81 o
   1   2  22        5.52        1.25      1.89 o
   2   2  22       14.67       19.88      2.41 o
   3   2  22        0.58       -0.77      1.90 o
   4   2  22        4.37        3.49      1.90 o
   5   2  22        0.07       -1.74      1.74 o
   6   2  22       12.36       18.88      3.10 o
  -4   3  22        1.15        3.57      2.25 o
  -3   3  22        6.16        5.02      2.43 o
  -2   3  22        0.37        3.35      2.22 o
  -1   3  22       65.11       70.72      3.96 o
   0   3  22        4.59        1.24      2.35 o
 -11   1  23        0.18       -1.40      1.40 o
 -10   1  23        6.94        5.57      1.36 o
  -9   1  23        5.04        4.35      1.74 o
  -8   1  23        1.99       -1.42      1.51 o
  -7   1  23        0.68        0.95      1.51 o
  -6   1  23        0.99        2.05      1.45 o
  -5   1  23       20.00       19.31      1.94 o
  -4   1  23        3.82        3.85      1.52 o
  -3   1  23        6.41        4.85      1.49 o
  -2   1  23        6.17        8.93      1.58 o
  -1   1  23        2.04        0.39      1.34 o
   0   1  23        9.22        7.68      1.55 o
   1   1  23       18.86       20.38      1.98 o
   2   1  23        0.45       -0.72      1.45 o
   3   1  23        3.51       -1.41      1.41 o
   4   1  23        0.16       -1.33      1.41 o
   5   1  23        0.38        1.57      1.52 o
   6   1  23       18.03       20.91      2.02 o
   7   1  23        5.74        5.97      1.99 o
  -8   2  23        3.86        4.95      2.13 o
  -7   2  23        1.00        2.13      2.08 o
  -6   2  23       18.32       22.00      2.62 o
  -5   2  23        0.20        1.69      2.03 o
  -4   2  23        8.46        8.14      2.15 o
  -3   2  23       29.92       30.45      3.04 o
  -2   2  23        1.48        6.19      2.02 o
  -1   2  23       43.89       45.59      3.08 o
   0   2  23        0.43        0.99      1.90 o
   1   2  23        0.69       -2.02      2.02 o
   2   2  23        0.93        1.25      1.92 o
   3   2  23        6.33        5.75      2.06 o
   4   2  23        2.17        1.01      1.86 o
 -10   0  24        0.75       -0.92      1.80 o
  -9   0  24        1.89        1.45      1.80 o
  -8   0  24        0.17        0.27      1.53 o
  -7   0  24        1.32        1.38      1.50 o
  -6   0  24       11.32        8.17      1.55 o
  -5   0  24        0.13        0.20      1.20 o
  -4   0  24        0.01       -0.95      1.10 o
  -3   0  24        5.66        3.21      4.27 o
  -2   0  24       46.46       55.03      6.95 o
  -1   0  24       23.66       29.38      5.34 o
   0   0  24        3.16        6.41      4.27 o
   1   0  24        8.17        4.81      4.27 o
   2   0  24        5.06        2.14      3.74 o
   3   0  24       25.86       35.79      5.88 o
   4   0  24       14.91       17.63      4.81 o
   5   0  24       18.94       21.90      5.34 o
   6   0  24        9.27       11.75      4.81 o
  -9   1  24       10.57       12.19      2.53 o
  -8   1  24        0.11       -0.78      1.59 o
  -7   1  24        9.41        5.82      1.71 o
  -6   1  24       29.99       30.30      2.21 o
  -5   1  24       46.26       46.32      2.45 o
  -4   1  24       20.57       24.43      2.08 o
  -3   1  24       31.63       32.74      2.44 o
  -2   1  24       17.69       19.85      2.09 o
  -1   1  24       12.01        8.40      1.82 o
   0   1  24        1.84       -0.92      1.52 o
   1   1  24        9.24        7.78      2.32 o
   2   1  24        2.15        2.17      1.55 o
   3   1  24        9.45        5.84      1.81 o
   4   1  24        8.61        6.99      2.61 o
   5   1  24        0.79        1.04      1.71 o
  -5   2  24        1.71        3.45      2.07 o
  -4   2  24       25.90       27.47      2.91 o
  -3   2  24       15.20       17.14      2.39 o
  -2   2  24        9.90        8.43      2.21 o
  -1   2  24        7.27        5.75      2.18 o
   0   2  24        1.16        0.12      1.87 o
   1   2  24        2.99        2.53      1.96 o
  -7   1  25       17.83       19.03      2.30 o
  -6   1  25       24.64       28.63      2.49 o
  -5   1  25       18.29       20.65      2.25 o
  -4   1  25       16.49       20.22      2.19 o
  -3   1  25        0.62       -1.93      2.05 o
  -2   1  25        0.04       -1.27      1.73 o
  -1   1  25        0.04       -0.54      1.54 o
   0   1  25        3.98        1.38      1.55 o
   1   1  25        0.11       -0.73      1.47 o
   2   1  25        0.04        0.07      1.45 o
  -4   0  26        0.81        1.07      4.27 o
  -3   0  26        1.16        2.14      4.27 o
  -2   0  26        0.01        1.60      4.27 o
  -1   0  26        0.00       -3.21      3.74 o
   0   0  26       14.35       11.22      4.81 o
 
